# Supplementary material for: Differential Effects of Litter Size and Within-Litter Birthweight on Postnatal Traits of Fatty Pigs
Source: Animals (Basel). 2020 May 17;10(5):870. doi: 10.3390/ani10050870 (PMC7278408; doi:10.3390/ani10050870)
Supplement: Supplementary file 1 [file animals-10-00870-s001.zip]

Archive with 1 entries (1 files):
- animals-783617-supplementary.xlsx
