# Supplementary material for: Differential Effects of Litter Size and Within-Litter Birthweight on Postnatal Traits of Fatty Pigs
Source: Animals (Basel). 2020 May 17;10(5):870. doi: 10.3390/ani10050870 (PMC7278408; doi:10.3390/ani10050870)
Supplement: Supplementary file 1 [file animals-10-00870-s001.zip › animals-783617-supplementary.xlsx]

## Sheet: SD1
Supplementary Data 1.1. Analysis (g/kg, dry-matter basis) and fatty acid composition of diets.
	Sow		Offspring
			Starter	Growth
Phase	Gestation & Lactation		26-60 days-old	60-180 days-old
Estimated analysis
Dry Matter (DM)	899.3		896.4	897.3
Crude protein	118		180	120
Crude fat	31.2		56	35
Crude fiber	60.3		31.1	55.1
Nitrogen-free extracts (NFE)1	632.1		583.6	630.8
Ash	57.7		45.7	56.4
Fatty acids composition (g/100 g total FA)
C14:0	0.658701		0.759668	0.571663
C14:1	0.146481		0.247788	0.184132
C16:0	20.9321		17.7471	18.4906
C16:1 n-9	0.3492		0.214533	0.211835
C16:1 n-7	0.917995		1.10764	0.83912
C17:0	0.39205		0.353369	0.428054
C17:1	0.184451		0.15362	0
C18:0	3.87957		5.87008	3.49294
C18:1 n-9	19.3812		24.1259	19.9144
C18:1 n-7	3.9424		4.23895	3.99179
C18:2 n-6	42.8733		38.6348	44.4548
C18:3 n-3	3.73109		4.28109	3.35074
C20:0	0.323392		0.339388	0.38538
C20:1 n-9	0.803957		0.573443	0.798304
C20:2	0.207165		0.194886	0
C20:5 n-3	0.143282		0.21694	0.188196
C22:4 n-6	0.110287		0.184269	0.298015
C22:5 n-3	0.360447		0.43299	0.997368
C22:6 n-3	0.662892		0.323537	1.4026
SFA	26.1858		25.0696	23.3687
MUFA	25.7257		30.6618	25.9396
PUFA	47.8813		44.0736	50.6917
1According to De Blas et al. (2013) (g/kg of diet). NFE: DM −( ash + crude protein + crude fat +
crude fiber). FA= Fatty acids SFA = saturated FA, MUFA = monounsaturated FA,
PUFA = polyunsaturated FA. C= Control, HT= Treated with hydroxytyrosol

## Sheet: SD2 LS
Supplementary Data 2.1. Backfat depths (cm) of the outer layer by litter-size										Supplementary Data 2.2. Loin diameters (cm) by litter-size										Supplementary Data 2.3. Metabolic parameters by litter-size												Supplementary Data 2.4. Fractional growth rates (g/kg)* by litter-size
Age	n	Litter-size						P-value		Age	n	Litter-size						P-value		Age	Variable	n	Litter-size						P-value			Period	n	Litter-size						P-value
		Small			Large							Small			Large								Small			Large								Small			Large
45	32	0.358571	±	0.0308488	0.336471	±	0.0530261	ns		25	52	1.045	±	0.15351	0.961765	±	0.201285	ns		25	Glucose (mg/dl)	20	158.6	±	56.6945	131.429	±	14.4321	ns			Day 0-15	52	128.261	±	22.4343	125.371	±	21.7328	ns
60	32	0.44	±	0.126977	0.342353	±	0.0962113	ns		45	32	1.155	±	0.119727	1.27824	±	0.180424	ns			Cholesterol (mg/dl)	20	122.18	±	21.8996	147.014	±	36.5166	ns			Day 15-25	52	49.5279	±	8.77194	49.6788	±	15.0446	ns
75	32	0.332143	±	0.0502576	0.306471	±	0.0704398			60	32	1.40857	±	0.159367	1.29647	±	0.116509	ns			HDL-c (mg/dl)	20	44.85	±	8.07868	50.7714	±	9.32214	ns			Lactation	52	130.362	±	23.8716	128.371	±	25.572	ns
90	32	0.374286	±	0.0519932	0.367059	±	0.0670601	ns		75	32	1.305	±	0.171049	1.41647	±	0.169335	ns			LDL-c (mg/dl)	20	63.09	±	18.1499	82.6857	±	36.0394	ns			Overall	32	211.381	±	50.9857	207.92	±	33.4018	ns
120	32	0.404286	±	0.0552914	0.402353	±	0.0787821	ns		90	32	1.43	±	0.263205	1.47941	±	0.258638	ns			Triglycerides (mg/dl)	20	69.8	±	45.6698	43	±	14.4453	ns			*= Weight gained per day per starting weight. ns= not significant
150	32	0.522857	±	0.0549725	0.554706	±	0.127236	ns		120	32	1.46714	±	0.221061	1.62	±	0.34302	ns
180	32	0.816429	±	0.114193	0.778235	±	0.180528	ns		180	32	2.01214	±	0.610097	2.07706	±	0.338152	ns		120	Fructosamine (mmol/l)	32	279.16	±	31.7966	261.195	±	26.9603	ns
ns= not significant										ns= not significant											Glucose (mg/dl)	32	101.143	±	17.1009	103.941	±	15.1512	ns
																					HDL-c (mg/dl)	32	52.65	±	7.55551	53.3706	±	7.99568	ns
																					LDL-c (mg/dl)	32	50.8571	±	16.733	48.9626	±	6.13472	ns
																					Triglycerides (mg/dl)	32	49.4286	±	19.5549	76.2353	±	21.993	ns
																				150	Fructosamine (mmol/l)	32	260.395	±	32.1658	261.088	±	21.2008	ns
																					Glucose (mg/dl)	32	113.857	±	18.2835	111.706	±	24.0774	ns
																					Cholesterol (mg/dl)	32	104.693	±	18.7343	111.882	±	16.3279	ns
																					HDL-c (mg/dl)	32	51.2571	±	8.11359	49.0353	±	7.10563	ns
																					Triglycerides (mg/dl)	32	54.0714	±	28.0726	75.2941	±	32.2699	ns
																				180	Fructosamine (mmol/l)	32	266.376	±	42.5492	270.201	±	14.5359	ns
																					Glucose (mg/dl)	32	100.5	±	9.78028	112.265	±	18.9556	ns
																					Cholesterol (mg/dl)	32	110.6	±	13.1212	110.259	±	29.5077	ns
																					HDL-c (mg/dl)	32	47.1857	±	11.4527	48.2294	±	8.21065	ns
																					Triglycerides (mg/dl)	32	60.1429	±	23.504	65.6471	±	24.1763	ns
																				HDL-c= high-density lipoprotein cholesterol, HDL-LDL-c=low-density lipoprotein cholesterol. ns= not significant

## Sheet: SD2 BW
Supplementary Data 2.5. Backfat depths (cm) by birth-weight											Supplementary Data 2.6. Loin diameters (cm) by birth-weight										Supplementary Data 2.7. Metabolic parameters by birth-weight												Supplementary Data 2.8. Fractional growth rates (g/kg)* by birth-weight
Age	Variable	n	Birth-weight						P-value		Age	n	Birth-weight						P-value		Age	Variable	n	Birth-weight						P-value			Period	n	Birth-weight						P-value
			Low			Normal							Low			Normal								Low			Normal								Low			Normal
25	Total	54	0.350909	±	0.0892698	0.448	±	0.125136	ns		45	30	1.28545	±	0.158327	1.188	±	0.163147	ns		25	Fructosamine (mmol/l)	24	361.333	±	29.3655	300.5	±	46.82	ns			Day 0-15	54	128.749	±	28.6809	125.937	±	18.491	ns
45	Outer layer	30	0.355455	±	0.0603927	0.3415	±	0.034985	ns		60	30	1.34727	±	0.184287	1.347	±	0.126537	ns			Glucose (mg/dl)	24	125.333	±	15.6312	152.143	±	48.7961	ns			Day 15-25	54	49.5869	±	19.2986	49.6108	±	7.41981	ns
	Inner layer	30	0.194546	±	0.0974026	0.1745	±	0.0923081	ns		90	30	1.43727	±	0.305093	1.468	±	0.235318	ns			HDL-c (mg/dl)	24	47.7	±	14.117	47.2	±	8.10498	ns			Lactation	54	130.746	±	35.1587	128.739	±	18.4112	ns
	Total	30	0.548182	±	0.151382	0.512	±	0.102526	ns		120	30	1.52909	±	0.249257	1.563	±	0.329898	ns			Triglycerides (mg/dl)	24	39.3333	±	15.3079	62.9286	±	40.3227	ns			Day 75-180	30	18.9871	±	2.21632	17.6813	±	5.70413	ns
60	Outer layer	30	0.397273	±	0.115334	0.3805	±	0.124794	ns		150	30	2.01727	±	0.271665	1.918	±	0.322484	ns														*= Weight gained per day per starting weight. ns= not significant
	Inner layer	30	0.529091	±	0.357923	0.409	±	0.346485	ns		180	30	1.98636	±	0.446839	2.0815	±	0.494169	ns		120	Fructosamine (mmol/l)	30	273.156	±	31.9441	267.192	±	29.7303	ns
	Total	30	0.926364	±	0.462196	0.7895	±	0.456687	ns		ns= not significant											Glucose (mg/dl)	30	104.273	±	20.5285	101.8	±	13.1333	ns
75	Outer layer	30	0.304546	±	0.0844232	0.3255	±	0.0475145	ns													Cholesterol (mg/dl)	30	112.509	±	16.816	109.265	±	14.3453	ns
	Inner layer	30	0.120909	±	0.0550372	0.138	±	0.0657427	ns													HDL-c (mg/dl)	30	54.4273	±	9.22758	52.285	±	6.82467	ns
	Total	30	0.421818	±	0.0793496	0.4595	±	0.083633	ns													LDL-c (mg/dl)	30	46.3179	±	6.79042	51.7434	±	13.7642	ns
90	Outer layer	30	0.380909	±	0.0674469	0.3645	±	0.0562396	ns													Triglycerides (mg/dl)	30	69.7273	±	25.7219	62.75	±	23.2761	ns
	Inner layer	30	0.293636	±	0.157688	0.268947	±	0.0726403	ns
	Total	30	0.672727	±	0.183472	0.62	±	0.118143	ns												150	Fructosamine (mmol/l)	30	265.753	±	23.7729	258.037	±	27.6935	ns
120	Outer layer	30	0.373636	±	0.071172	0.4195	±	0.0621945	ns													Glucose (mg/dl)	30	111.364	±	25.2637	104.9	±	20.6165	ns
	Inner layer	30	0.338182	±	0.0836443	0.3575	±	0.0873514	ns													Cholesterol (mg/dl)	30	107.791	±	15.3018	109.1	±	19.0173	ns
	Total	30	0.711818	±	0.136148	0.777	±	0.111454	ns													HDL-c (mg/dl)	30	50.5636	±	7.96847	49.75	±	7.47582	ns
150	Outer layer	30	0.538182	±	0.115483	0.5415	±	0.0953263	ns													LDL-c (mg/dl)	30	49.6403	±	7.32889	53.9733	±	20.8195	ns
	Inner layer	30	0.514545	±	0.136408	0.4685	±	0.134018	ns													Triglycerides (mg/dl)	30	75	±	26.484	60.6	±	33.934	ns
	Total	30	1.05273	±	0.202044	1.01	±	0.16774	ns
180	Outer layer	30	0.78	±	0.172105	0.804	±	0.145436	ns												180	Fructosamine (mmol/l)	30	276.046	±	10.9993	264.309	±	36.1584	ns
	Inner layer	30	0.754545	±	0.198563	0.755	±	0.205234	ns													Glucose (mg/dl)	30	110.727	±	20.4014	104.875	±	13.8601	ns
	Total	30	1.53455	±	0.297502	1.559	±	0.294205	ns													Cholesterol (mg/dl)	30	111.764	±	14.4452	109.67	±	27.1958	ns
ns= not significant																						HDL-c (mg/dl)	30	48.1727	±	10.1174	47.53	±	9.63978	ns
																						LDL-c (mg/dl)	30	51.5474	±	10.7159	57.2467	±	16.1485	ns
																						Triglycerides (mg/dl)	30	63.3636	±	21.6484	63.05	±	25.2138	ns
																					HDL-c= high-density lipoprotein cholesterol, HDL-LDL-c=low-density lipoprotein cholesterol. ns= not significant

## Sheet: SD3 LS
Supplementary Data 3.1. The fatty acid (FA) composition of longissimus dorsi at 25 days-old by litter-size											Supplementary Data 3.2. The fatty acid (FA) composition of gluteus medius at 25 days-old by litter-size											Supplementary Data 3.3. The fatty acid (FA) composition of liver at 25 days-old by litter-size											Supplementary Data 3.4. The fatty acid (FA) composition of brain at 25 days-old by litter-size
		Neutral Lipids											Neutral Lipids											Neutral Lipids											Neutral Lipids
	n	Litter-Size							P-value			n	Litter-Size							P-value			n	Litter-Size							P-value			n	Litter-Size							P-value
g/100 g total FA		Small				Large					g/100 g total FA		Small				Large					g/100 g total FA		Small				Large					g/100 g total FA		Small				Large
C14:0	20	1.94465	±	0.168563		1.86593	±	0.147844	ns		C14:0	20	2.04791	±	0.193776		1.99964	±	0.195673	ns		C14:0	20	0.477849	±	0.0965294		0.496107	±	0.186876	ns		C14:0	20	0.751731	±	0.168363		0.763388	±	0.117962	ns
C16:0	20	26.9857	±	1.84098		27.3768	±	2.27621	ns		C16:0	20	28.1266	±	2.17424		29.3176	±	3.25157	ns		C16:0	20	20.6462	±	1.78297		19.76	±	3.70849	ns		C16:0	20	21.0318	±	1.89289		20.9367	±	2.84558	ns
C16:1 n-9	20	0.746588	±	0.0726728		0.758707	±	0.190809	ns		C16:1 n-9	20	0.786911	±	0.0488068		0.869729	±	0.159711	ns		C16:1 n-9	20	0.301629	±	0.0644142		0.30172	±	0.102176	ns		C16:1 n-9	20	1.05902	±	0.150561		0.976935	±	0.214622	ns
C16:1 n-7	20	6.10476	±	0.689219		5.72211	±	0.729037	ns		C16:1 n-7	20	6.1106	±	0.663368		5.59924	±	0.695296	ns		C16:1 n-7	20	1.95695	±	0.284798		1.83669	±	0.624784	ns		C16:1 n-7	20	1.15159	±	0.237003		1.20289	±	0.230012	ns
C17:0	20	0.321624	±	0.050802		0.291404	±	0.0226648	ns		C17:0	20	0.322103	±	0.0551447		0.291894	±	0.0236168	ns		C17:0	20	1.06209	±	0.376534		0.849667	±	0.266478	ns		C17:0	20	0.272058	±	0.0197188		0.318711	±	0.0651572	ns
C17:1	20	0.506397	±	0.0656194		0.450658	±	0.0615406	ns		C17:1	20	0.505271	±	0.0705011		0.432638	±	0.0581421	ns		C17:1	20	0.192675	±	0.0631427		0.139374	±	0.0646165	ns		C17:1	20	0.935134	±	1.16597		1.41205	±	1.34802	ns
C18:0	20	5.78381	±	0.275499		6.40966	±	0.699085	0.0126		C18:0	20	5.52038	±	0.339997		6.12732	±	0.599471	0.0087		C18:0	20	26.0466	±	2.5265		23.8649	±	4.23311	ns		C18:0	20	23.2706	±	0.768073		23.1421	±	1.17393	ns
C18:1 n-9	20	40.8326	±	3.15354		40.2987	±	3.44197	ns		C18:1 n-9	20	39.6279	±	3.25935		38.1456	±	4.56122	ns		C18:1 n-9	20	9.52649	±	2.81942		13.0256	±	4.87724	ns		C18:1 n-9	20	19.4946	±	1.32598		18.8636	±	1.09995	ns
C18:1 n-7	20	2.5548	±	0.207466		2.53782	±	0.28914	ns		C18:1 n-7	20	2.60425	±	0.264653		2.74456	±	0.389737	ns		C18:1 n-7	20	3.54586	±	5.27812		1.91269	±	0.243256	ns		C18:1 n-7	20	4.15951	±	0.387182		4.29363	±	0.439423	ns
C18:2 n-6	20	11.0169	±	0.566918		10.9015	±	0.696502	ns		C18:2 n-6	20	10.9453	±	0.61947		10.7827	±	1.04534	ns		C18:2 n-6	20	11.6696	±	1.05715		11.0842	±	0.920812	ns		C18:2 n-6	20	1.1198	±	0.0921865		1.1545	±	0.129891	ns
C18:3 n-3	20	0.676113	±	0.0230866		0.662171	±	0.0643856	ns		C18:3 n-3	20	0.665461	±	0.02662		0.64294	±	0.0664358	ns		C18:3 n-3	20	0.141019	±	0.056727		0.212696	±	0.13163	ns		C18:3 n-3	20	0.0976362	±	0.042968		0.177669	±	0.084399	0.0287
C20:0	20	0.089889	±	0.0171517		0.113857	±	0.0410066	ns		C20:0	20	0.0935852	±	0.0135094		0.127936	±	0.036802	0.026		C20:0	20	0.605514	±	0.1963		1.32157	±	1.54142	ns		C20:0	20	0.855725	±	0.0968135		0.860214	±	0.155824	ns
C20:1 n-9	20	0.606924	±	0.0824503		0.693939	±	0.186357	ns		C20:1 n-9	20	0.607889	±	0.0779882		0.735604	±	0.214046	ns		C20:1 n-9	20	0.260915	±	0.144488		0.420675	±	0.312493	ns		C20:1 n-9	20	1.14558	±	0.244518		1.03922	±	0.128644	ns
C20:2	20	0.446046	±	0.0487253		0.483577	±	0.0492947	ns		C20:2	20	0.456781	±	0.0500841		0.504954	±	0.0588027	ns		C20:2	20	0.602725	±	0.0552182		0.875832	±	0.380021	ns		C20:2	20	0.638487	±	0.0266548		0.680255	±	0.0492662	ns
C20:3 n-6	20	0.133279	±	0.0360188		0.155373	±	0.0327185	ns		C20:3 n-6	20	0.150469	±	0.024491		0.158267	±	0.0316972	ns		C20:3 n-6	20	0.746167	±	0.355939		0.746651	±	0.233607	ns		C20:3 n-6	20	0.497226	±	0.213025		0.865374	±	0.406456	ns
C20:4 n-6	20	0.680687	±	0.389792		0.685395	±	0.267478	ns		C20:4 n-6	20	0.767029	±	0.398901		0.732557	±	0.567866	ns		C20:4 n-6	20	14.1666	±	2.88133		14.8916	±	2.92398	ns		C20:4 n-6	20	9.12481	±	0.741188		9.14609	±	0.957488	ns
C22:4 n-6	20	0.187365	±	0.0615368		0.208274	±	0.0916852	ns		C22:4 n-6	20	0.216515	±	0.0586699		0.279463	±	0.0967637	ns		C20:5 n-3	20	0.143946	±	0.179443		0.16679	±	0.0866443	ns		C22:4 n-6	20	4.08509	±	0.594712		3.95858	±	0.590603	ns
C22:5 n-6	20	0.0478668	±	0.0340089		0.0422373	±	0.0165392	ns		C22:5 n-6	20	0.0565086	±	0.0244823		0.0594534	±	0.0321131	ns		C22:4 n-6	20	1.17018	±	0.16598		1.2804	±	0.198576	ns		C22:5 n-6	20	1.9275	±	0.309442		2.06864	±	0.382152	ns
C22:5 n-3	20	0.20864	±	0.075509		0.217932	±	0.0940793	ns		C22:5 n-3	20	0.236948	±	0.0567208		0.280291	±	0.0954818	ns		C22:5 n-6	20	0.907568	±	0.247265		0.99219	±	0.445652	ns		C22:5 n-3	20	0.295179	±	0.0529028		0.336089	±	0.0542361	ns
C22:6 n-3	20	0.125327	±	0.0543583		0.124027	±	0.0482185	ns		C22:6 n-3	20	0.1516	±	0.0466086		0.167607	±	0.0765741	ns		C22:5 n-3	20	1.27635	±	0.304805		1.34428	±	0.39797	ns		C22:6 n-3	20	6.63049	±	1.05382		6.39523	±	1.22234	ns
SFA	20	35.1257	±	2.1741		36.0577	±	2.84953	ns		SFA	20	36.1106	±	2.42333		37.8643	±	3.76545	ns		C22:6 n-3	20	2.97148	±	0.860755		2.88001	±	0.912827	ns		C24:1 n-9	20	1.4565	±	0.267262		1.40809	±	0.279927	ns
MUFA	20	51.3521	±	2.8079		50.4619	±	3.36509	ns		MUFA	20	50.2428	±	2.83751		48.5274	±	4.59158	ns		C24:1 n-9	20	1.13099	±	0.295371		1.20806	±	0.581998	ns		SFA	20	46.1819	±	1.94525		46.0211	±	2.32964	ns
PUFA	20	13.5223	±	1.12068		13.4805	±	0.709619	ns		PUFA	20	13.6466	±	1.17491		13.6082	±	1.61998	ns		Σn6/Σn3	20	6.50447	±	0.967616		6.45152	±	0.890937	ns		MUFA	20	29.4019	±	1.55647		29.1964	±	1.65488	ns
Σn3	20	1.01008	±	0.121451		1.00413	±	0.0825832	ns		Σn3	20	1.05401	±	0.112628		1.09084	±	0.141227	ns		IU	20	1.34937	±	0.184718		1.40127	±	0.170495	ns		PUFA	20	25.4553	±	2.76879		25.8217	±	2.7629	ns
Σn6	20	12.0661	±	1.00681		11.9927	±	0.711334	ns		Σn6	20	12.1358	±	1.07011		12.0125	±	1.50318	ns		MUFA/SFA	20	0.344015	±	0.0629854		0.408805	±	0.135404	ns		Σn3	20	7.0233	±	1.08014		6.90899	±	1.28033	ns
Σn6/Σn3	20	11.9989	±	0.612647		11.9947	±	0.971325	ns		Σn6/Σn3	20	11.5431	±	0.516189		11.048	±	0.900992	ns		C18:1/C18:0	20	0.505638	±	0.126523		0.672053	±	0.348631	ns		Σn6	20	16.7544	±	1.51412		17.1932	±	1.54822	ns
IU	20	0.822129	±	0.0265396		0.813043	±	0.0174761	ns		IU	20	0.818058	±	0.0315897		0.802588	±	0.0374693	ns													Σn6/Σn3	20	2.41063	±	0.208508		2.53104	±	0.282112	ns
MUFA/SFA	20	1.47139	±	0.172665		1.41345	±	0.2069	ns		MUFA/SFA	20	1.40171	±	0.176191		1.3015	±	0.235904	ns				Polar Lipids									IU	20	1.38439	±	0.116535		1.38809	±	0.134708	ns
																							n	Litter-Size							P-value		MUFA/SFA	20	0.637562	±	0.0420159		0.635972	±	0.0505913	ns
		Polar Lipids											Polar Lipids											Small				Large					C18:1/C18:0	20	1.01643	±	0.0468726		1.00235	±	0.0688673	ns
	n	Litter-Size							P-value			n	Litter-Size							P-value		C14:0	20	0.554962	±	0.0818546		0.492112	±	0.0627309	ns
		Small				Large							Small				Large					C16:0	20	20.594	±	1.98867		19.3906	±	1.13937	ns				Polar Lipids
C14:0	20	1.64202	±	0.483188		1.75886	±	0.59582	ns		C14:0	20	2.20445	±	0.409135		2.2787	±	0.26574	ns		C16:1 n-9	20	0.287305	±	0.108428		0.266231	±	0.0494161	ns			n	Litter-Size							P-value
C16:0	20	21.9839	±	0.748729		21.7627	±	0.716454	ns		C16:0	20	23.0461	±	0.749494		22.1243	±	1.33447	ns		C16:1 n-7	20	1.79854	±	0.224054		1.313	±	0.34259	ns				Small				Large
C16:1 n-9	20	0.850744	±	0.149265		0.858943	±	0.253761	ns		C16:1 n-9	20	1.0956	±	0.130747		1.05306	±	0.144476	ns		C17:0	20	0.989622	±	0.410483		0.709694	±	0.249548	ns		C14:0	20	1.79373	±	0.116114		1.84292	±	0.108042	ns
C16:1 n-7	20	1.88773	±	0.392649		1.60046	±	0.290819	ns		C16:1 n-7	20	1.62457	±	0.151012		1.46286	±	0.300084	ns		C17:1	20	0.146367	±	0.0407532		0.101814	±	0.020978	ns		C16:0	20	25.5222	±	0.85933		26.67	±	0.798699	0.0412
C17:0	20	0.399577	±	0.0364489		0.364571	±	0.0354408	ns		C17:0	20	0.396026	±	0.0382357		0.321707	±	0.0225054	0.0014		C18:0	20	26.2184	±	1.57431		25.1935	±	3.54262	ns		C16:1 n-9	20	1.73027	±	0.159091		1.6858	±	0.146138	ns
C17:1	20	1.03337	±	0.483889		1.0252	±	0.431138	ns		C17:1	20	0.279431	±	0.268044		0.235596	±	0.198692	ns		C18:1 n-9	20	11.2513	±	2.24024		9.36062	±	1.6603	ns		C16:1 n-7	20	1.85562	±	0.248271		1.8763	±	0.267645	0.0033
C18:0	20	11.9132	±	0.818058		12.1556	±	0.493865	ns		C18:0	20	12.293	±	0.90241		13.1479	±	1.46623	ns		C18:1 n-7	20	1.95245	±	0.270536		1.74782	±	0.321196	ns		C17:0	20	0.243151	±	0.0131937		0.259492	±	0.0230646	ns
C18:1 n-9	20	14.2502	±	2.52605		12.7651	±	1.21765	ns		C18:1 n-9	20	12.1799	±	1.65453		10.932	±	0.931238	ns		C18:2 n-6	20	11.0658	±	0.862404		10.9985	±	0.897889	ns		C17:1	20	0.192394	±	0.211261		0.118632	±	0.0134431	0.0435
C18:1 n-7	20	5.43168	±	0.2687		5.45428	±	0.473323	ns		C18:1 n-7	20	5.13532	±	0.375444		4.81965	±	0.351754	ns		C18:3 n-3	20	0.110094	±	0.0462546		0.0627656	±	0.0141002	ns		C18:0	20	17.896	±	0.904093		17.2239	±	0.910264	ns
C18:2 n-6	20	19.2316	±	0.980665		19.3996	±	1.0205	ns		C18:2 n-6	20	19.5725	±	0.822514		20.148	±	0.828247	ns		C20:0	20	0.376207	±	0.131217		0.388398	±	0.188469	ns		C18:1 n-9	20	18.6526	±	1.1544		17.7174	±	0.820092	0.0414
C18:3 n-3	20	0.473767	±	0.0572741		0.433692	±	0.0489235	ns		C18:3 n-3	20	0.412813	±	0.0343884		0.384845	±	0.0407307	ns		C20:1 n-9	20	0.175524	±	0.0492988		0.142807	±	0.0247822	ns		C18:1 n-7	20	4.00541	±	0.233233		4.13862	±	0.243287	ns
C20:0	20	0.133515	±	0.0811042		0.125518	±	0.0315348	ns		C20:0	20	0.100299	±	0.0691995		0.0943423	±	0.0318148	ns		C20:2	20	0.462943	±	0.0707345		0.475467	±	0.0328008	ns		C18:2 n-6	20	0.890906	±	0.0827803		0.938845	±	0.10216	ns
C20:1 n-9	20	0.316709	±	0.0605072		0.314411	±	0.0330334	ns		C20:1 n-9	20	0.298796	±	0.0406424		0.308073	±	0.0539363	ns		C20:3 n-6	20	0.760126	±	0.394096		0.758586	±	0.204427	ns		C18:3 n-3	20	0.119706	±	0.0838431		0.104039	±	0.0385974	0.045
C20:2	20	0.67874	±	0.0631868		0.711373	±	0.0505938	ns		C20:2	20	0.659217	±	0.0736371		0.653093	±	0.0619994	ns		C20:4 n-6	20	14.9434	±	2.4737		18.2237	±	2.4033	ns		C20:0	20	0.4942	±	0.104969		0.516233	±	0.0810574	ns
C20:3 n-6	20	0.768025	±	0.0482956		0.784144	±	0.175694	ns		C20:3 n-6	20	0.734309	±	0.0575181		0.710489	±	0.127534	ns		C20:5 n-3	20	0.12844	±	0.0387567		0.139433	±	0.0480726	ns		C20:1 n-9	20	1.19505	±	0.215197		1.09749	±	0.132405	ns
C20:4 n-6	20	13.2847	±	1.32013		14.7358	±	1.68177	ns		C20:4 n-6	20	14.1012	±	0.925073		15.5216	±	1.14387	0.0171		C22:4 n-6	20	1.10419	±	0.153794		1.33367	±	0.330541	ns		C20:2	20	0.640378	±	0.0674786		0.531065	±	0.231554	ns
C20:5 n-3	20	0.421791	±	0.0481941		0.397951	±	0.0374945	ns		C20:5 n-3	20	0.423815	±	0.0601329		0.421564	±	0.0345516	ns		C22:5 n-6	20	1.05494	±	0.248208		1.43791	±	0.470244	ns		C20:3 n-6	20	0.457102	±	0.244333		0.519985	±	0.0981233	ns
C22:4 n-6	20	1.67017	±	0.197059		1.80768	±	0.068539	ns		C22:4 n-6	20	1.69124	±	0.16962		1.78316	±	0.101737	ns		C22:5 n-3	20	1.4348	±	0.309147		1.98293	±	0.688423	ns		C20:4 n-6	20	9.98084	±	0.840481		10.2707	±	0.62906	0.006
C22:5 n-6	20	0.577848	±	0.0799871		0.548175	±	0.0917026	ns		C22:5 n-6	20	0.646403	±	0.0768733		0.610268	±	0.112695	ns		C22:6 n-3	20	3.58154	±	0.895659		4.59997	±	0.877418	ns		C22:4 n-6	20	4.57735	±	0.294205		4.67024	±	0.28516	ns
C22:5 n-3	20	1.80056	±	0.294907		1.8232	±	0.0891726	ns		C22:5 n-3	20	1.81734	±	0.252356		1.84766	±	0.077717	ns		C24:1 n-9	20	0.649676	±	0.283134		0.531991	±	0.17918	ns		C22:5 n-6	20	1.83966	±	0.217957		2.00996	±	0.259808	0.01
C22:6 n-3	20	1.25017	±	0.171599		1.17278	±	0.127132	ns		C22:6 n-3	20	1.28775	±	0.205497		1.14105	±	0.182443	ns		SFA	20	49.0926	±	2.70023		46.5228	±	3.39578	ns		C22:5 n-3	20	0.306859	±	0.0452623		0.32122	±	0.0449118	0.0356
SFA	20	36.0722	±	0.784595		36.1673	±	0.723155	ns		SFA	20	38.0399	±	0.392392		37.967	±	0.65662	ns		MUFA	20	16.2612	±	2.22083		13.4643	±	1.75457	ns		C22:6 n-3	20	6.90165	±	0.544057		6.89584	±	0.264091	0.0292
MUFA	20	23.7704	±	2.36796		22.0184	±	1.73813	ns		Σn3	20	3.94172	±	0.365984		3.79512	±	0.244453	ns		PUFA	20	34.6462	±	4.06612		40.013	±	3.66323	ns		C24:1 n-9	20	0.704997	±	0.246801		0.591404	±	0.225368	ns
PUFA	20	40.1574	±	2.12029		41.8144	±	1.39044	ns		Σn6	20	36.7456	±	1.50368		38.7736	±	0.806652	ns		Σn3	20	5.25487	±	1.1518		6.7851	±	1.36956	ns		SFA	20	45.9492	±	1.22117		46.5125	±	0.971141	ns
Σn3	20	3.94628	±	0.349585		3.82762	±	0.107651	ns		Σn6/Σn3	20	9.37726	±	0.732066		10.2622	±	0.839422	ns		Σn6	20	28.9284	±	3.10368		32.7524	±	2.41751	ns		MUFA	20	28.3363	±	1.57504		27.2256	±	1.00298	ns
Σn6	20	35.5324	±	1.91473		37.2754	±	1.40937	ns		IU	20	1.49852	±	0.0462336		1.54162	±	0.0191358	ns		Σn6/Σn3	20	5.65019	±	0.852661		4.96688	±	0.821718	ns		PUFA	20	26.9095	±	1.41607		27.3594	±	1.53726	ns
Σn6/Σn3	20	9.04325	±	0.610385		9.74652	±	0.502237	ns		SFA = sum of saturated FA, MUFA = sum of monounsaturated FA, PUFA = sum of polyunsaturated FA, UI = unsaturation index =1(monoenoics) + 2(dienoics) + 3(trienoics) + 4(tetraenoics) + 5(pentaenoics) + 6(hexaenoics). ns= not significant											IU	20	1.407	±	0.160585		1.62507	±	0.165033	ns		Σn3	20	7.32821	±	0.517167		7.3211	±	0.321351	ns
IU	20	1.48638	±	0.0582054		1.52951	±	0.0408914	ns													MUFA/SFA	20	0.3313	±	0.0428846		0.29116	±	0.0474324	ns		Σn6	20	17.7459	±	1.01619		18.4097	±	1.1577	ns
MUFA/SFA	20	0.659849	±	0.0739764		0.609533	±	0.0564743	ns													C18:1/C18:0	20	0.505867	±	0.0993004		0.454859	±	0.131876	ns		Σn6/Σn3	20	2.42484	±	0.0910779		2.51359	±	0.0827102	ns
SFA = sum of saturated FA, MUFA = sum of monounsaturated FA, PUFA = sum of polyunsaturated FA, UI = unsaturation index =1(monoenoics) + 2(dienoics) + 3(trienoics) + 4(tetraenoics) + 5(pentaenoics) + 6(hexaenoics). ns= not significant																						SFA = sum of saturated FA, MUFA = sum of monounsaturated FA, PUFA = sum of polyunsaturated FA, UI = unsaturation index =1(monoenoics) + 2(dienoics) + 3(trienoics) + 4(tetraenoics) + 5(pentaenoics) + 6(hexaenoics). ns= not significant											IU	20	1.43505	±	0.0633108		1.44832	±	0.0585638	ns
																																	MUFA/SFA	20	0.617432	±	0.0437777		0.585468	±	0.0223031	ns
																																	C18:1/C18:0	20	1.26977	±	0.105823		1.27215	±	0.0899848	ns
																																	SFA = sum of saturated FA, MUFA = sum of monounsaturated FA, PUFA = sum of polyunsaturated FA, UI = unsaturation index =1(monoenoics) + 2(dienoics) + 3(trienoics) + 4(tetraenoics) + 5(pentaenoics) + 6(hexaenoics). ns= not significant

## Sheet: SD3 BW
Supplementary Data 3.5. The fatty acid (FA) composition of longissimus dorsi at 25 days-old by birth-weight											Supplementary Data 3.6. The fatty acid (FA) composition of gluteus medius at 25 days-old by birth-weight											Supplementary Data 3.7. The fatty acid (FA) composition of liver at 25 days-old by birth-weight											Supplementary Data 3.8. The fatty acid (FA) composition of brain at 25 days-old by birth-weight
		Neutral Lipids											Neutral Lipids											Neutral Lipids											Neutral Lipids
	n	Birth-Weight							P-value			n	Birth-Weight							P-value			n	Birth-Weight							P-value			n	Birth-Weight							P-value
g/100 g total FA		Low				Normal					g/100 g total FA		Low				Normal					g/100 g total FA		Low				Normal					g/100 g total FA		Low				Normal
C14:0	24	1.8866	±	0.0881032		1.91773	±	0.174195	ns		C14:0	24	2.02474	±	0.21954		2.02874	±	0.19232	ns		C14:0	24	0.587824	±	0.273127		0.463412	±	0.0908649	ns		C14:0	24	0.822111	±	0.0246025		0.741766	±	0.156485	ns
C16:0	24	28.5738	±	1.00357		26.841	±	2.01508	ns		C16:0	24	30.6095	±	3.54709		28.19	±	2.3566	ns		C16:0	24	21.6299	±	5.48896		19.9923	±	1.91108	ns		C16:0	24	21.7886	±	1.89512		20.8059	±	2.37604	ns
C16:1 n-9	24	0.762323	±	0.323369		0.749276	±	0.0662335	0.0275		C16:1 n-9	24	0.872421	±	0.267209		0.809996	±	0.0622016	0.0112		C16:1 n-9	24	0.374869	±	0.114294		0.28598	±	0.0646501	ns		C16:1 n-9	24	1.08806	±	0.190077		1.00812	±	0.181755	ns
C16:1 n-7	24	5.70342	±	1.08059		5.99944	±	0.651343	ns		C16:1 n-7	24	5.72204	±	1.09885		5.93818	±	0.644951	ns		C16:1 n-7	24	2.09615	±	0.860156		1.86699	±	0.342186	ns		C16:1 n-7	24	1.1558	±	0.144486		1.17824	±	0.247348	ns
C17:0	24	0.296011	±	0.0112798		0.312003	±	0.0473805	ns		C17:0	24	0.29739	±	0.0230915		0.312294	±	0.0502742	ns		C17:0	24	0.883193	±	0.402417		0.994216	±	0.34346	ns		C17:0	24	0.327265	±	0.0479809		0.284438	±	0.0483721	ns
C17:1	24	0.420116	±	0.0505964		0.497016	±	0.0647715	ns		C17:1	24	0.401821	±	0.043486		0.491122	±	0.0697555	ns		C17:1	24	0.156559	±	0.0966034		0.173764	±	0.0639936	ns		C17:1	24	0.767949	±	1.14666		1.23051	±	1.27551	ns
C18:0	24	6.93848	±	0.527244		5.8493	±	0.365993	0.0006		C18:0	24	6.36295	±	0.516518		5.6433	±	0.472339	0.0241		C18:0	24	20.518	±	4.0784		26.1404	±	2.37288	0.0056		C18:0	24	23.0517	±	0.749047		23.2519	±	0.993029	ns
C18:1 n-9	24	38.0738	±	1.44195		41.1568	±	3.21198	ns		C18:1 n-9	24	37.4387	±	4.18607		39.3559	±	3.77602	ns		C18:1 n-9	24	15.9246	±	6.23438		9.90501	±	2.73754	0.007		C18:1 n-9	24	19.4639	±	1.25593		19.1619	±	1.27526	ns
C18:1 n-7	24	2.58164	±	0.312442		2.54056	±	0.230513	ns		C18:1 n-7	24	2.7322	±	0.638154		2.64699	±	0.246573	ns		C18:1 n-7	24	1.94366	±	0.31525		3.0726	±	4.46109	ns		C18:1 n-7	24	4.64376	±	0.0682834		4.11998	±	0.381948	0.0163
C18:2 n-6	24	10.8587	±	0.788231		10.9931	±	0.592966	ns		C18:2 n-6	24	10.1347	±	0.901739		11.0377	±	0.705921	0.0353		C18:2 n-6	24	10.7952	±	1.32549		11.5643	±	0.943886	ns		C18:2 n-6	24	1.18712	±	0.113924		1.12295	±	0.107224	ns
C18:3 n-3	24	0.621348	±	0.067404		0.680877	±	0.0311679	0.0029		C18:3 n-3	24	0.608228	±	0.0551778		0.666465	±	0.0396911	0.0199		C18:3 n-3	24	0.307775	±	0.111961		0.141124	±	0.0681577	0.0034		C18:3 n-3	24	0.141067	±	0.0255821		0.130708	±	0.0822392	ns
C20:0	24	0.141778	±	0.0523651		0.0907542	±	0.0156555	<.0001		C20:0	24	0.143152	±	0.0406899		0.100139	±	0.0227788	0.009		C20:0	24	0.585445	±	0.210751		0.96784	±	1.11851	ns		C20:0	24	0.953026	±	0.0915506		0.835688	±	0.119172	ns
C20:1 n-9	24	0.746464	±	0.295557		0.62053	±	0.0817327	0.0024		C20:1 n-9	24	0.805186	±	0.336382		0.629468	±	0.0851276	0.0005		C20:1 n-9	24	0.290304	±	0.147907		0.334497	±	0.252727	ns		C20:1 n-9	24	1.07347	±	0.129448		1.10495	±	0.221023	ns
C20:2	24	0.487358	±	0.0675564		0.455959	±	0.0481853	ns		C20:2	24	0.48887	±	0.0844092		0.473992	±	0.0541232	ns		C20:2	24	0.689861	±	0.0780367		0.720607	±	0.302114	ns		C20:2	24	0.694288	±	0.0438404		0.6481	±	0.0388073	ns
C20:3 n-6	24	0.175839	±	0.0453911		0.135206	±	0.0302673	0.0172		C20:3 n-6	24	0.154896	±	0.0459536		0.153419	±	0.0239359	ns		C20:3 n-6	24	0.731756	±	0.319413		0.749497	±	0.311675	ns		C20:3 n-6	24	0.944899	±	0.614864		0.59215	±	0.26276	ns
C20:4 n-6	24	0.943105	±	0.0310467		0.626808	±	0.345042	ns		C20:4 n-6	24	0.445863	±	0.130937		0.818615	±	0.479924	ns		C20:4 n-6	24	13.9925	±	3.84467		14.5664	±	2.74288	ns		C20:4 n-6	24	8.78943	±	0.450496		9.21366	±	0.868561	ns
C22:4 n-6	24	0.278865	±	0.0961935		0.178213	±	0.0573672	0.0051		C22:4 n-6	24	0.284379	±	0.0759798		0.233446	±	0.0811077	ns		C20:5 n-3	24	0.205068	±	0.121068		0.14227	±	0.151386	ns		C22:4 n-6	24	3.69605	±	0.527386		4.10675	±	0.578643	ns
C22:5 n-6	24	0.0566239	±	0.0046344		0.0431756	±	0.029989	ns		C22:5 n-6	24	0.0511526	±	0.0140146		0.0591287	±	0.029178	ns		C22:4 n-6	24	1.38612	±	0.187068		1.17901	±	0.166086	ns		C22:5 n-6	24	1.89114	±	0.208387		2.01189	±	0.364956	ns
C22:5 n-3	24	0.290876	±	0.102469		0.195664	±	0.0687132	0.0107		C22:5 n-3	24	0.276366	±	0.0861925		0.250173	±	0.0758733	ns		C22:5 n-6	24	0.907504	±	0.545086		0.949892	±	0.300347	ns		C22:5 n-3	24	0.313013	±	0.0353858		0.313092	±	0.0606385	ns
C22:6 n-3	24	0.162872	±	0.0395734		0.116632	±	0.0497191	ns		C22:6 n-3	24	0.145398	±	0.0378926		0.160933	±	0.0634398	ns		C22:5 n-3	24	1.4386	±	0.60211		1.27555	±	0.279378	ns		C22:6 n-3	24	5.6998	±	0.742597		6.71858	±	1.09674	ns
SFA	24	37.8366	±	0.930236		35.0107	±	2.37577	ns		SFA	24	39.4377	±	3.5354		36.2745	±	2.78554	ns		C22:6 n-3	24	2.58771	±	1.01196		3.00798	±	0.842047	ns		C24:1 n-9	24	1.50752	±	0.237186		1.41866	±	0.276744	ns
MUFA	24	48.2878	±	1.29974		51.5636	±	2.93878	ns		MUFA	24	47.9724	±	4.3331		49.8716	±	3.55844	ns		C24:1 n-9	24	1.40509	±	0.892084		1.11079	±	0.282349	ns		SFA	24	46.9427	±	1.29643		45.9197	±	2.17992	ns
PUFA	24	13.8756	±	0.484022		13.4256	±	1.01387	ns		PUFA	24	12.5899	±	0.834321		13.8539	±	1.32539	ns		PUFA	24	33.0421	±	7.05662		34.2966	±	4.60509	ns		MUFA	24	29.7005	±	0.397271		29.2224	±	1.71041	ns
Σn3	24	1.0751	±	0.0738438		0.993173	±	0.106096	ns		Σn3	24	1.02999	±	0.0900165		1.07757	±	0.129384	ns		Σn3	24	4.53916	±	1.30483		4.56692	±	1.05965	ns		PUFA	24	24.4303	±	1.48079		25.8891	±	2.859	ns
Σn6	24	12.3131	±	0.62532		11.9765	±	0.924836	ns		Σn6	24	11.071	±	0.911281		12.3023	±	1.19357	ns		Σn6	24	27.8131	±	5.7541		29.0091	±	3.64542	ns		Σn3	24	6.15388	±	0.788954		7.16238	±	1.13638	ns
IU	24	0.80974	±	0.0100543		0.820241	±	0.0248643	ns		IU	24	0.769399	±	0.0250165		0.82075	±	0.0285871	ns		Σn6/Σn3	24	6.24536	±	0.667497		6.53352	±	0.96494	ns		Σn6	24	16.5086	±	0.615719		17.0474	±	1.63336	ns
MUFA/SFA	24	1.27726	±	0.064495		1.48402	±	0.180822	ns		MUFA/SFA	24	1.22935	±	0.217255		1.38854	±	0.195653	ns		IU	24	1.38077	±	0.226682		1.36859	±	0.173084	ns		Σn6/Σn3	24	2.70557	±	0.269739		2.4074	±	0.208204	ns
											C18:1/C18:0	24	6.32125	±	0.646493		7.51905	±	1.09694	ns													IU	24	1.31883	±	0.0749023		1.40151	±	0.125727	ns
																								Polar Lipids									MUFA/SFA	24	0.633017	±	0.0195235		0.637754	±	0.0488812	ns
	n	Birth-Weight							P-value														n	Birth-Weight							P-value		C18:1/C18:0	24	1.04539	±	0.0195388		1.00217	±	0.0588051	ns
		Low				Normal						n	Birth-Weight							P-value				Low				Normal
C14:0	24	2.02993	±	0.879616		1.61732	±	0.422392	0.0411				Low				Normal					C14:0	24	0.455649	±	0.0804821		0.544818	±	0.0720999	ns				Polar Lipids
C16:0	24	21.637	±	0.953733		21.9476	±	0.69443	ns		C14:0	24	2.27562	±	0.108918		2.22632	±	0.384628	ns		C16:0	24	19.3966	±	1.41937		20.2488	±	1.82971	ns			n	Birth-Weight							P-value
C16:1 n-9	24	0.906099	±	0.376219		0.842981	±	0.150446	ns		C16:0	24	21.6577	±	1.9821		22.8827	±	0.768286	0.0036		C16:1 n-9	24	0.242603	±	0.0153957		0.286347	±	0.0949046	ns				Low				Normal
C16:1 n-7	24	1.51768	±	0.394388		1.82339	±	0.360859	ns		C16:1 n-9	24	1.01317	±	0.07209		1.092	±	0.141639	ns		C16:1 n-7	24	1.19934	±	0.372103		1.68417	±	0.312443	0.0099		C14:0	24	1.86751	±	0.120944		1.80252	±	0.111513	ns
C17:0	24	0.352854	±	0.0456111		0.392086	±	0.0357078	ns		C16:1 n-7	24	1.36035	±	0.378429		1.60033	±	0.180709	0.0159		C17:0	24	0.646459	±	0.314193		0.923193	±	0.374796	ns		C16:0	24	26.1491	±	0.818796		25.9617	±	1.05506	ns
C17:1	24	0.850637	±	0.649027		1.06844	±	0.417246	ns		C17:0	24	0.326852	±	0.0221503		0.37369	±	0.0500296	ns		C17:1	24	0.0969341	±	0.018763		0.134683	±	0.0407021	ns		C16:1 n-9	24	1.59982	±	0.0771831		1.73599	±	0.153509	ns
C18:0	24	12.3155	±	0.696297		11.9482	±	0.703029	ns		C17:1	24	0.271369	±	0.258385		0.259241	±	0.241394	ns		C18:0	24	23.9961	±	4.3107		26.1822	±	2.0184	0.0088		C16:1 n-7	24	1.76446	±	0.218365		1.88549	±	0.256418	ns
C18:1 n-9	24	11.9405	±	0.607827		14.0026	±	2.22161	ns		C18:0	24	13.7831	±	2.15545		12.4012	±	0.842509	0.0056		C18:1 n-9	24	8.97742	±	2.3794		10.7932	±	2.09318	ns		C17:0	24	0.276493	±	0.0204136		0.244177	±	0.0137125	ns
C18:1 n-7	24	5.1989	±	0.384507		5.49286	±	0.3382	ns		C18:1 n-9	24	10.5777	±	0.758213		11.8992	±	1.53894	ns		C18:1 n-7	24	1.69516	±	0.0773343		1.90527	±	0.319746	ns		C17:1	24	0.123976	±	0.0195432		0.170174	±	0.179558	0.0012
C18:2 n-6	24	19.2349	±	1.1386		19.3149	±	0.977101	ns		C18:1 n-7	24	4.64933	±	0.325853		5.08163	±	0.366615	ns		C18:2 n-6	24	10.7133	±	0.383567		11.1077	±	0.914455	ns		C18:0	24	17.4739	±	0.576431		17.6504	±	1.01703	ns
C18:3 n-3	24	0.395421	±	0.0486514		0.470518	±	0.0494818	0.023		C18:2 n-6	24	19.8044	±	0.77278		19.8106	±	0.893319	ns		C18:3 n-3	24	0.0567793	±	0.0087275		0.0978547	±	0.0441598	ns		C18:1 n-9	24	17.7906	±	0.747956		18.3697	±	1.16629	ns
C20:0	24	0.144571	±	0.0301325		0.127147	±	0.0695397	ns		C18:3 n-3	24	0.364282	±	0.0221901		0.409228	±	0.0370467	ns		C20:0	24	0.433078	±	0.29858		0.370116	±	0.117866	ns		C18:1 n-7	24	4.18038	±	0.380635		4.03452	±	0.210393	ns
C20:1 n-9	24	0.287179	±	0.0239409		0.321888	±	0.0521805	ns		C20:0	24	0.114397	±	0.0256282		0.0942996	±	0.0601312	ns		C20:1 n-9	24	0.131329	±	0.0277068		0.168636	±	0.0438457	ns		C18:2 n-6	24	0.928069	±	0.119166		0.906912	±	0.0895497	ns
C20:2	24	0.690718	±	0.0456461		0.69249	±	0.0629417	ns		C20:1 n-9	24	0.302675	±	0.0625783		0.302603	±	0.0437152	ns		C20:2	24	0.471742	±	0.0459684		0.467319	±	0.0606738	ns		C18:3 n-3	24	0.132701	±	0.0455374		0.109087	±	0.0721598	ns
C20:3 n-6	24	0.86233	±	0.270994		0.755876	±	0.0499219	ns		C20:2	24	0.627126	±	0.0162118		0.663031	±	0.0724883	ns		C20:3 n-6	24	0.786459	±	0.20722		0.753713	±	0.346413	ns		C20:0	24	0.541933	±	0.114788		0.494988	±	0.0914791	ns
C20:4 n-6	24	15.8742	±	2.04984		13.4554	±	1.19186	ns		C20:3 n-6	24	0.768245	±	0.188618		0.715127	±	0.0629873	0.0097		C20:4 n-6	24	19.3635	±	0.571923		15.6364	±	2.76047	0.0499		C20:1 n-9	24	1.1093	±	0.104308		1.16465	±	0.202263	ns
C20:5 n-3	24	0.41632	±	0.0355227		0.411044	±	0.0473016	<.0001		C20:4 n-6	24	16.3725	±	1.02961		14.3247	±	0.935643	0.0249		C20:5 n-3	24	0.134948	±	0.0530304		0.132542	±	0.0413647	ns		C20:2	24	0.608685	±	0.0670026		0.592512	±	0.175907	ns
C22:4 n-6	24	1.80762	±	0.0996777		1.70947	±	0.177995	0.0025		C20:5 n-3	24	0.427306	±	0.0181082		0.421942	±	0.0547726	ns		C22:4 n-5	24	1.55774	±	0.363544		1.12174	±	0.164387	0.0002		C20:3 n-6	24	0.467956	±	0.0262247		0.486218	±	0.216464	ns
C22:5 n-6	24	0.532123	±	0.138672		0.57281	±	0.0729137	ns		C22:4 n-6	24	1.78576	±	0.170387		1.71694	±	0.148341	ns		C22:5 n-6	24	1.59774	±	0.569788		1.13011	±	0.315689	ns		C20:4 n-6	24	10.3378	±	0.798159		10.0493	±	0.764501	ns
C22:5 n-3	24	1.88342	±	0.0722831		1.79412	±	0.248441	ns		C22:5 n-6	24	0.593644	±	0.184858		0.639641	±	0.0686081	0.0029		C22:5 n-3	24	2.39974	±	0.757153		1.50209	±	0.37247	0.0003		C22:4 n-6	24	4.7447	±	0.403973		4.58794	±	0.26535	ns
C22:6 n-3	24	1.122	±	0.20001		1.23894	±	0.144877	ns		C22:5 n-3	24	1.85278	±	0.0485119		1.8249	±	0.216004	ns		C22:6 n-3	24	4.81799	±	0.0786792		3.8258	±	1.02527	ns		C22:5 n-6	24	1.96263	±	0.335722		1.89846	±	0.234746	ns
SFA	24	36.4799	±	0.572938		36.0324	±	0.762781	ns		C22:6 n-3	24	1.07182	±	0.261918		1.26067	±	0.184615	ns		C24:1 n-9	24	0.502848	±	0.189057		0.622297	±	0.257863	ns		C22:5 n-3	24	0.336927	±	0.0146706		0.307597	±	0.0470956	ns
PUFA	24	42.819	±	0.87693		40.4155	±	1.91262	ns		SFA	24	38.1576	±	0.38044		37.9782	±	0.528097	ns		MUFA	24	12.8456	±	2.27749		15.5946	±	2.25365	ns		C22:6 n-3	24	6.98917	±	0.387811		6.87999	±	0.460129	ns
Σn3	24	3.81716	±	0.141784		3.91462	±	0.299194	ns		MUFA	24	18.1746	±	1.13952		20.235	±	1.63612	ns		Σn6/Σn3	24	4.63185	±	0.528678		5.52675	±	0.876166	ns		C24:1 n-9	24	0.613774	±	0.365417		0.667748	±	0.220456	ns
IU	24	1.55944	±	0.0385214		1.49229	±	0.0511968	ns		PUFA	24	43.6678	±	0.780556		41.7868	±	1.59073	ns		IU	24	1.71	±	0.0488298		1.4511	±	0.179947	ns		SFA	24	46.309	±	1.43513		46.1538	±	1.11658	ns
MUFA/SFA	24	0.567878	±	0.0439275		0.654399	±	0.0659016	ns		Σn3	24	3.71619	±	0.312358		3.91674	±	0.323209	ns		MUFA/SFA	24	0.286981	±	0.07174		0.320727	±	0.0425879	ns		MUFA	24	27.1823	±	1.08587		28.0282	±	1.50169	ns
SFA = sum of saturated FA, MUFA = sum of monounsaturated FA, PUFA = sum of polyunsaturated FA, UI = unsaturation index =1(monoenoics) + 2(dienoics) + 3(trienoics) + 4(tetraenoics) + 5(pentaenoics) + 6(hexaenoics). ns= not significant											Σn6	24	39.3245	±	0.944096		37.207	±	1.47617	ns		C18:1/C18:0	24	0.469409	±	0.205792		0.488176	±	0.0953679	ns		PUFA	24	27.618	±	2.11649		26.9826	±	1.3331	ns
											IU	24	1.55868	±	0.0076789		1.50718	±	0.0415243	ns		SFA = sum of saturated FA, MUFA = sum of monounsaturated FA, PUFA = sum of polyunsaturated FA, UI = unsaturation index =1(monoenoics) + 2(dienoics) + 3(trienoics) + 4(tetraenoics) + 5(pentaenoics) + 6(hexaenoics). ns= not significant											Σn3	24	7.4588	±	0.440001		7.29668	±	0.445043	ns
											MUFA/SFA	24	0.476528	±	0.034592		0.533037	±	0.0452786	ns													Σn6	24	18.4412	±	1.56104		17.9288	±	1.02386	ns
											SFA = sum of saturated FA, MUFA = sum of monounsaturated FA, PUFA = sum of polyunsaturated FA, UI = unsaturation index =1(monoenoics) + 2(dienoics) + 3(trienoics) + 4(tetraenoics) + 5(pentaenoics) + 6(hexaenoics). ns= not significant																						Σn6/Σn3	24	2.47008	±	0.0715989		2.45952	±	0.102883	ns
																																	IU	24	1.45821	±	0.0825953		1.43672	±	0.0572402	ns
																																	MUFA/SFA	24	0.587191	±	0.0247489		0.607931	±	0.0412799	ns
																																	C18:1/C18:0	24	1.25821	±	0.0636924		1.27344	±	0.104036	ns
																																	SFA = sum of saturated FA, MUFA = sum of monounsaturated FA, PUFA = sum of polyunsaturated FA, UI = unsaturation index =1(monoenoics) + 2(dienoics) + 3(trienoics) + 4(tetraenoics) + 5(pentaenoics) + 6(hexaenoics). ns= not significant

## Sheet: SD4 LS
Supplementary Data 4.1. The fatty acid (FA) composition of longissimus dorsi at 180 days-old by litter-size											Supplementary Data 4.2. The fatty acid (FA) composition of gluteus medius at 180 days-old by litter-size											Supplementary Data 4.3. The fatty acid (FA) composition of liver at 180 days-old by litter-size											Supplementary Data 4.4. The fatty acid (FA) composition of brain at 180 days-old by litter-size											Supplementary Data 4.5. The fatty acid (FA) composition of backfat at 180 days-old by litter-size
		Neutral Lipids											Neutral Lipids											Neutral Lipids											Neutral Lipids											Outer layer
	n	Litter-Size							P-value			n	Litter-Size							P-value			n	Litter-Size							P-value			n	Litter-Size							P-value			n	Litter-Size
g/100 g total FA		Small				Large					g/100 g total FA		Small				Large					g/100 g total FA		Small				Large					g/100 g total FA		Small				Large					g/100 g total FA		Small
C14:0	32	1.29371	±	0.129376		1.29329	±	0.0624413	ns		C14:0	32	1.26728	±	0.126146		1.29619	±	0.0731806	0.0369		C14:0	32	0.365926	±	0.116809		0.272861	±	0.0717772	ns		C14:0	32	0.502838	±	0.059175		0.507369	±	0.0855724	ns		C14:0	30	1.16373	±	0.141373
C16:0	32	24.6339	±	1.46486		23.6504	±	0.994267	0.0051		C16:0	32	24.1568	±	1.11985		23.6915	±	1.22403	ns		C16:0	32	16.9932	±	1.13673		15.4903	±	1.48748	ns		C16:0	32	16.3313	±	1.20785		17.4337	±	1.35178	ns		C16:0	30	23.0541	±	1.24503
C16:1 n-9	32	0.215459	±	0.0364757		0.265055	±	0.0649397	ns		C16:1 n-9	32	0.25087	±	0.0403304		0.332001	±	0.0951925	ns		C16:1 n-9	32	0.379847	±	0.131772		0.357648	±	0.112354	ns		C16:1 n-9	32	0.862768	±	0.152554		0.873331	±	0.080652	ns		C16:1 n-9	30	0.311707	±	0.0517327
C16:1 n-7	32	3.60737	±	0.559908		3.84058	±	0.467925	0.0004		C16:1 n-7	32	3.23124	±	0.446574		3.26432	±	0.444365	0.0287		C16:1 n-7	32	0.965174	±	0.223342		0.887807	±	0.225157	ns		C16:1 n-7	32	1.12245	±	0.115209		1.12609	±	0.107746	ns		C16:1 n-7	30	1.8367	±	0.407699
C17:0	32	0.318845	±	0.102921		0.333892	±	0.0681553	0.0123		C17:0	32	0.411163	±	0.130441		0.419234	±	0.0791349	0.0133		C17:0	32	2.38841	±	0.865884		1.652	±	0.569372	ns		C17:0	32	0.312741	±	0.0367158		0.30157	±	0.0313283	ns		C17:0	30	0.751463	±	0.271425
C17:1	32	0.436985	±	0.156418		0.502519	±	0.136582	0.0006		C17:1	32	0.529825	±	0.195779		0.561593	±	0.136678	0.0055		C17:1	32	0.46818	±	0.256249		0.362359	±	0.134407	ns		C17:1	32	0.12951	±	0.021876		0.125143	±	0.0175351	ns		C17:1	30	0.773467	±	0.343256
C18:0	32	12.5551	±	1.30677		11.3559	±	1.35746	0.0001		C18:0	32	12.3796	±	1.11166		11.6477	±	1.35138	0.004		C18:0	32	32.0302	±	2.47413		33.2259	±	2.96571	ns		C18:0	32	23.9375	±	0.7498		23.4448	±	0.79551	ns		C18:0	30	13.6153	±	1.38203
C18:1 n-9	32	47.3349	±	2.02989		48.1458	±	1.56738	ns		C18:1 n-9	32	46.3712	±	1.80615		45.3191	±	1.62943	ns		C18:1 n-9	32	18.3039	±	2.99977		17.5351	±	2.05	ns		C18:1 n-9	32	22.3237	±	0.897115		20.1529	±	6.09474	ns		C18:1 n-9	30	42.7558	±	1.53913
C18:1 n-7	32	2.6348	±	0.311634		2.74586	±	0.409758	0.0153		C18:1 n-7	32	2.38649	±	0.494113		2.54123	±	0.468746	0.0018		C18:1 n-7	32	1.93534	±	0.559507		2.14169	±	0.443564	ns		C18:1 n-7	32	4.31981	±	0.367164		6.45182	±	6.22778	ns		C18:1 n-7	30	1.78905	±	0.360476
C18:2 n-6	32	4.79012	±	0.679793		5.59277	±	1.15812	ns		C18:2 n-6	32	6.45141	±	1.08186		8.07967	±	1.53283	0.0132		C18:2 n-6	32	11.1626	±	1.91846		11.2688	±	1.10832	ns		C18:2 n-6	32	0.614298	±	0.0921876		0.549313	±	0.0863226	<.0001		C18:2 n-6	30	10.656	±	0.958491
C18:3 n-3	32	0.491204	±	0.0850065		0.565443	±	0.0892037	0.0034		C18:3 n-3	32	0.639861	±	0.0934197		0.766642	±	0.118015	0.0008		C18:3 n-3	32	0.289546	±	0.230994		0.26604	±	0.139496	ns		C18:3 n-3	32	0.164281	±	0.0166492		0.162156	±	0.0148068	ns		C18:3 n-3	30	1.01759	±	0.144894
C20:0	32	0.191609	±	0.0141493		0.177786	±	0.0132032	0.0026		C20:0	32	0.17101	±	0.0108306		0.155911	±	0.0095456	<.0001		C20:0	32	0.523603	±	0.157229		0.472293	±	0.0973437	ns		C20:0	32	0.35982	±	0.052518		0.419221	±	0.0675451	0.019		C20:0	30	0.223207	±	0.0427381
C20:1 n-9	32	0.778796	±	0.0646009		0.757209	±	0.0501409	ns		C20:1 n-9	32	0.800661	±	0.0572564		0.775929	±	0.0578562	ns		C20:1 n-9	32	0.437152	±	0.0991377		0.432095	±	0.100905	ns		C20:1 n-9	32	1.36632	±	0.192413		1.35831	±	0.118823	ns		C20:1 n-9	30	1.15935	±	0.171284
C20:2	32	0.28682	±	0.0329755		0.307186	±	0.03827	ns		C20:2	32	0.348118	±	0.0475687		0.402112	±	0.0562578	ns		C20:2	32	0.522173	±	0.155809		0.466213	±	0.0716532	0.0155		C20:2	32	0.665058	±	0.0591975		0.631876	±	0.0812452	ns		C20:2	30	0.691189	±	0.0872421
C20:3 n-6	32	0.0673068	±	0.0143206		0.0728345	±	0.0183085	ns		C20:3 n-6	32	0.0885181	±	0.018457		0.107832	±	0.0318721	ns		C20:3 n-6	32	0.544267	±	0.36017		0.368745	±	0.110745	0.0205		C20:3 n-6	32	0.400143	±	0.0549469		0.368146	±	0.0524406	0.002		C20:4 n-6	30	0.201197	±	0.0356052
C20:4 n-6	32	0.19335	±	0.0432437		0.206688	±	0.043382	ns		C20:4 n-6	32	0.289325	±	0.107925		0.365132	±	0.222256	ns		C20:4 n-6	32	9.22084	±	1.40958		10.584	±	1.45869	0.0284		C20:4 n-6	32	9.79123	±	0.369472		9.14268	±	0.760628	0.023		MUFA	30	48.6261	±	1.44277
C22:4 n-6	32	0.0964694	±	0.111045		0.113877	±	0.130608	ns		C22:4 n-6	32	0.125521	±	0.060281		0.164236	±	0.150494	ns		C20:5 n-3	32	0.35015	±	0.0917288		0.44597	±	0.124304	0.0245		C22:4 n-6	32	4.49879	±	0.169989		4.37977	±	0.316047	ns		Σn6/Σn3	30	10.8319	±	1.52004
C22:5 n-3	32	0.0731642	±	0.023753		0.0729171	±	0.0162295	ns		C22:5 n-3	32	0.101062	±	0.0225754		0.109663	±	0.0287039	ns		C22:4 n-6	32	0.61467	±	0.217755		0.614695	±	0.198416	ns		C22:5 n-6	32	1.64783	±	0.224822		1.59392	±	0.300713	ns		IU	30	0.751781	±	0.031391
PUFA	32	5.99843	±	0.846309		6.93171	±	1.35309	ns		MUFA	32	53.5702	±	1.84515		52.7942	±	2.10801	ns		C22:5 n-6	32	0.0964921	±	0.0179967		0.141812	±	0.0410469	0.01		C22:5 n-3	32	0.315244	±	0.0423598		0.298579	±	0.0277474	ns		C18:1/C18:0	30	3.30843	±	0.400544
Σn6	32	5.14724	±	0.741102		5.98617	±	1.24629	ns		Σn6/Σn3	32	9.41529	±	1.15639		9.9254	±	0.991774	ns		C22:5 n-3	32	1.27573	±	0.327306		1.34458	±	0.307119	ns		C22:6 n-3	32	8.62632	±	0.356696		8.53762	±	0.687633	ns
Σn6/Σn3	32	9.18769	±	0.8747		9.35422	±	1.25229	ns		IU	32	0.715191	±	0.0293721		0.75047	±	0.0422441	ns		C22:6 n-3	32	0.727054	±	0.185616		1.2252	±	0.33689	0.0016		C24:1 n-9	32	1.70805	±	0.32578		2.1417	±	0.385419	0.012				Inner layer
IU	32	0.683628	±	0.0314222		0.716186	±	0.0301661	ns		MUFA/SFA	32	1.4008	±	0.113125		1.42637	±	0.135576	ns		C24:1 n-9	32	0.405558	±	0.120314		0.443931	±	0.0677863	ns		SFA	32	41.4442	±	0.981979		42.1067	±	1.22036	ns			n	Litter-Size
																						SFA	32	52.3013	±	2.76237		51.1133	±	2.90532	ns		MUFA	32	31.8327	±	1.08043		32.2293	±	1.18565	ns				Small
		Polar Lipids											Polar Lipids									MUFA	32	22.8951	±	3.7836		22.1606	±	2.61762	ns		PUFA	32	26.7232	±	0.673132		25.6641	±	1.67064	ns		C14:0	30	1.23705	±	0.136134
	n	Litter-Size							P-value			n	Litter-Size							P-value		PUFA	32	24.8036	±	4.13643		26.7261	±	2.71055	ns		Σn3	32	9.10585	±	0.349035		8.99836	±	0.696581	ns		C16:0	30	21.4813	±	0.964806
		Small				Large							Small				Large					Σn6	32	21.6389	±	3.58517		22.9781	±	2.18153	ns		IU	32	1.54818	±	0.0267968		1.50961	±	0.0728757	ns		C16:1 n-9	30	0.318813	±	0.0438827
C14:0	32	1.89831	±	0.399914		2.04911	±	0.439107	ns		C14:0	32	2.04111	±	0.459572		2.30616	±	0.230937	0.036		IU	32	1.01082	±	0.101547		1.09343	±	0.0879603	ns		MUFA/SFA	32	0.768944	±	0.042252		0.766058	±	0.036341	ns		C16:1 n-7	30	2.2155	±	0.445109
C16:0	32	21.7578	±	0.648502		21.5209	±	0.410957	ns		C16:0	32	22.4572	±	0.457478		22.3449	±	0.72839	ns		MUFA/SFA	32	0.439626	±	0.0826609		0.436379	±	0.0696448	ns		C18:1/C18:0	32	1.11354	±	0.0444452		1.13709	±	0.0778881	ns		C17:0	30	0.765885	±	0.26112
C16:1 n-9	32	0.835882	±	0.185336		0.9627	±	0.187181	ns		C16:1 n-9	32	0.97652	±	0.231968		1.10478	±	0.108155	ns		C18:1/C18:0	32	0.639401	±	0.138683		0.600032	±	0.111875	ns													C17:1	30	0.918648	±	0.377696
C16:1 n-7	32	0.908464	±	0.17093		0.826069	±	0.158027	ns		C16:1 n-7	32	0.849963	±	0.118232		0.747434	±	0.119566	ns															Polar Lipids									C18:0	30	10.5455	±	0.860168
C17:0	32	0.857198	±	0.290034		0.76885	±	0.178597	ns		C17:0	32	0.949177	±	0.2863		0.760656	±	0.14461	ns				Polar Lipids										n	Litter-Size							P-value		C18:1 n-9	30	44.5575	±	1.17672
C17:1	32	2.08483	±	0.442414		1.67517	±	0.563268	ns		C17:1	32	1.60381	±	0.706921		1.33781	±	0.377366	ns			n	Litter-Size							P-value				Small				Large					C18:1 n-7	30	2.37241	±	0.280269
C18:0	32	9.60596	±	0.742899		10.327	±	0.787729	ns		C18:0	32	9.96131	±	0.357184		11.108	±	0.958348	0.021				Small				Large					C14:0	32	1.61799	±	0.123242		1.61252	±	0.0888524	ns		C18:2 n-6	30	11.8193	±	1.11971
C18:1 n-9	32	11.4771	±	1.35015		10.4493	±	1.9119	ns		C18:1 n-9	32	10.6516	±	1.52825		8.58544	±	1.43704	0.006		C14:0	32	0.307968	±	0.0637849		0.240402	±	0.0349398	ns		C16:0	32	25.1268	±	0.900042		25.8846	±	0.799371	ns		C18:3 n-3	30	1.14012	±	0.12462
C18:1 n-7	32	2.89647	±	0.291719		2.93649	±	0.327717	ns		C18:1 n-7	32	2.62558	±	0.334047		2.67856	±	0.274004	ns		C16:0	32	18.2245	±	1.06914		16.4366	±	1.60788	ns		C16:1 n-9	32	1.86951	±	0.207569		1.97903	±	0.129418	0.0169		C20:0	30	0.211417	±	0.0295679
C18:2 n-6	32	29.5998	±	1.2706		29.2451	±	0.818813	ns		C18:2 n-6	32	29.8224	±	1.41028		29.6289	±	0.733464	ns		C16:1 n-9	32	0.387377	±	0.0810196		0.398754	±	0.0588849	ns		C16:1 n-7	32	2.33517	±	0.26956		2.34507	±	0.214683	0.0067		C20:1 n-9	30	1.32859	±	0.177699
C18:3 n-3	32	0.814161	±	0.169565		0.769209	±	0.148465	ns		C18:3 n-3	32	0.802132	±	0.167517		0.687467	±	0.0885316	ns		C16:1 n-7	32	0.870312	±	0.246822		0.764131	±	0.216948	ns		C17:0	32	0.370249	±	0.0584098		0.357468	±	0.0314628	0.0177		C20:2	30	0.850642	±	0.0819641
C20:0	32	0.16484	±	0.0212359		0.132912	±	0.035349	0.027		C20:0	32	0.146193	±	0.0275359		0.143656	±	0.0229845	ns		C17:0	32	2.46403	±	0.86004		1.61695	±	0.598673	ns		C17:1	32	0.596387	±	0.330709		0.948696	±	0.25852	0.0015		C20:4 n-6	30	0.237292	±	0.048994
C20:1 n-9	32	0.239342	±	0.039964		0.219667	±	0.0240564	ns		C20:1 n-9	32	0.219228	±	0.028645		0.206326	±	0.0306349	ns		C17:1	32	0.553127	±	0.297951		0.36439	±	0.152116	ns		C18:0	32	15.7711	±	1.00479		14.8009	±	0.496087	0.0002		SFA	30	34.2411	±	1.38501
C20:2	32	0.572523	±	0.0618906		0.57364	±	0.0428918	ns		C20:2	32	0.556258	±	0.0462402		0.535077	±	0.0486187	ns		C18:0	32	30.3231	±	2.00801		32.8359	±	2.4697	ns		C18:1 n-9	32	19.9108	±	1.02655		19.4618	±	0.657304	ns		MUFA	30	51.7115	±	1.54096
C20:3 n-6	32	0.941339	±	0.119242		0.881913	±	0.076862	ns		C20:3 n-6	32	0.902043	±	0.0869926		0.772646	±	0.0797872	0.0012		C18:1 n-9	32	15.1725	±	1.93551		13.9015	±	1.47806	ns		C18:1 n-7	32	4.12366	±	0.270212		4.24404	±	0.24729	ns		Σn6/Σn3	30	10.685	±	1.4603
C20:4 n-6	32	10.6875	±	1.53672		11.8722	±	1.53736	ns		C20:4 n-6	32	10.9673	±	1.46239		12.4597	±	1.17636	0.041		C18:1 n-7	32	1.84122	±	0.574091		1.44933	±	0.300596	ns		C18:2 n-6	32	0.455274	±	0.0652705		0.414868	±	0.0860334	ns		IU	30	0.81421	±	0.0222699
C20:5 n-3	32	0.732194	±	0.106687		0.766379	±	0.051442	0.04		C20:5 n-3	32	0.731014	±	0.139542		0.745341	±	0.0706673	ns		C18:2 n-6	32	12.0296	±	1.66532		11.5356	±	1.04768	ns		C18:3 n-3	32	0.161576	±	0.0358252		0.191292	±	0.0317369	0.0218		MUFA/SFA	30	1.51357	±	0.0964301
C22:4 n-6	32	1.59258	±	0.141073		1.42515	±	0.168151	0.03		C22:4 n-6	32	1.50766	±	0.118403		1.33114	±	0.174155	ns		C18:3 n-3	32	0.268912	±	0.0786003		0.245909	±	0.0757398	ns		C20:0	32	0.40323	±	0.108789		0.349489	±	0.0775994	ns		C18:1/C18:0	30	4.48015	±	0.410793
C22:5 n-6	32	0.175945	±	0.0435736		0.179411	±	0.0300705	ns		C22:5 n-6	32	0.108072	±	0.0486082		0.0731508	±	0.0303582	0.002		C20:0	32	0.605705	±	0.150168		0.570427	±	0.104508	ns		C20:1 n-9	32	1.33111	±	0.165152		1.34894	±	0.105156	ns		SFA = sum of saturated FA, MUFA = sum of monounsaturated FA, PUFA = sum of polyunsaturated FA, UI = unsaturation index =1(monoenoics) + 2(dienoics) + 3(trienoics) + 4(tetraenoics) + 5(pentaenoics) + 6(hexaenoics). ns= not significant
C22:5 n-3	32	1.58543	±	0.159915		1.68657	±	0.180023	ns		C22:5 n-3	32	1.56909	±	0.106888		1.62629	±	0.106479	ns		C20:1 n-9	32	0.384586	±	0.0806192		0.271858	±	0.0826403	0.017		C20:2	32	0.614602	±	0.0642564		0.621751	±	0.053662	ns
C22:6 n-3	32	0.572258	±	0.212924		0.732286	±	0.286914	ns		C22:6 n-3	32	0.552312	±	0.204311		0.8165	±	0.267635	ns		C20:2	32	0.379476	±	0.122478		0.358879	±	0.132668	ns		C20:3 n-6	32	0.335317	±	0.0330458		0.321075	±	0.0239956	0.0006
SFA	32	34.2842	±	0.708836		34.7987	±	0.900107	ns		PUFA	32	47.5183	±	1.37014		48.6763	±	1.1772	ns		C20:3 n-6	32	0.55558	±	0.353284		0.976443	±	2.47687	ns		C20:4 n-6	32	9.63405	±	0.472499		9.37869	±	0.513103	0.028
MUFA	32	18.4421	±	1.35699		17.0694	±	2.12302	ns		Σn6	32	43.3075	±	1.26087		44.2656	±	1.05905	ns		C20:4 n-6	32	11.1764	±	1.2544		12.6954	±	3.40448	ns		C22:4 n-6	32	4.69101	±	0.149003		4.65714	±	0.170203	ns
PUFA	32	47.2738	±	1.48338		48.1319	±	1.49114	ns		Σn6/Σn3	32	11.8925	±	0.744684		11.463	±	0.691447	ns		C20:5 n-3	32	0.55914	±	0.113627		0.706001	±	0.168358	0.038		C22:5 n-6	32	1.42236	±	0.205061		1.40717	±	0.25533	ns
Σn3	32	3.70405	±	0.332393		3.95444	±	0.308819	ns		IU	32	1.48051	±	0.0514051		1.51655	±	0.0396525	ns		C22:4 n-5	32	0.678053	±	0.227516		0.480222	±	0.144932	0.005		C22:5 n-3	32	0.319891	±	0.0426961		0.307463	±	0.0201883	ns
Σn6	32	42.9972	±	1.23336		43.6038	±	1.29096	ns		SFA = sum of saturated FA, MUFA = sum of monounsaturated FA, PUFA = sum of polyunsaturated FA, UI = unsaturation index =1(monoenoics) + 2(dienoics) + 3(trienoics) + 4(tetraenoics) + 5(pentaenoics) + 6(hexaenoics). ns= not significant											C22:5 n-6	32	0.09826	±	0.0326598		0.21513	±	0.359938	ns		C22:6 n-3	32	8.04726	±	0.438096		8.38453	±	0.594235	ns
IU	32	1.49075	±	0.0574788		1.52405	±	0.0525107	ns													C22:5 n-3	32	1.71456	±	0.311768		1.79726	±	0.368331	ns		C24:1 n-9	32	0.862737	±	0.301573		0.983453	±	0.484091	ns
MUFA/SFA	32	0.538205	±	0.0429069		0.492024	±	0.0725268	ns													C22:6 n-3	32	0.967816	±	0.221506		1.68714	±	0.603823	0.013		SFA	32	43.2893	±	0.729639		43.005	±	1.07456	ns
C18:1/C18:0	32	1.50554	±	0.18878		1.31158	±	0.256813	ns													C24:1 n-9	32	0.437703	±	0.11413		0.451648	±	0.076931	ns		MUFA	32	31.0293	±	1.03126		31.311	±	0.87166	ns
SFA = sum of saturated FA, MUFA = sum of monounsaturated FA, PUFA = sum of polyunsaturated FA, UI = unsaturation index =1(monoenoics) + 2(dienoics) + 3(trienoics) + 4(tetraenoics) + 5(pentaenoics) + 6(hexaenoics). ns= not significant																						SFA	32	51.9253	±	1.74579		51.7003	±	1.60766	ns		PUFA	32	25.6813	±	0.833152		25.684	±	1.07362	ns
																						MUFA	32	19.6469	±	2.8421		17.6016	±	1.90459	ns		Σn3	32	8.52873	±	0.46035		8.88329	±	0.602291	ns
																						PUFA	32	28.4278	±	3.37822		30.6981	±	2.22818	ns		Σn6	32	16.538	±	0.59037		16.1789	±	0.61508	ns
																						Σn6	32	24.5379	±	2.90487		25.9029	±	1.65767	ns		IU	32	1.48955	±	0.0339466		1.49945	±	0.050689	ns
																						IU	32	1.12023	±	0.082285		1.21475	±	0.0903328	ns		MUFA/SFA	32	0.71721	±	0.0329447		0.728703	±	0.0325434	ns
																						MUFA/SFA	32	0.378687	±	0.0569803		0.340963	±	0.039868	ns		SFA = sum of saturated FA, MUFA = sum of monounsaturated FA, PUFA = sum of polyunsaturated FA, UI = unsaturation index =1(monoenoics) + 2(dienoics) + 3(trienoics) + 4(tetraenoics) + 5(pentaenoics) + 6(hexaenoics). ns= not significant
																						C18:1/C18:0	32	0.566397	±	0.107874		0.472454	±	0.0808345	ns
																						SFA = sum of saturated FA, MUFA = sum of monounsaturated FA, PUFA = sum of polyunsaturated FA, UI = unsaturation index =1(monoenoics) + 2(dienoics) + 3(trienoics) + 4(tetraenoics) + 5(pentaenoics) + 6(hexaenoics). ns= not significant
[truncated: 4 more columns]

## Sheet: SD4 BW
Supplementary Data 4.6. The fatty acid (FA) composition of longissimus dorsi at 180 days-old by birth-weight											Supplementary Data 4.7. The fatty acid (FA) composition of gluteus medius at 180 days-old by birth-weight											Supplementary Data 4.8. The fatty acid (FA) composition of liver at 180 days-old by birth-weight											Supplementary Data 4.9. The fatty acid (FA) composition of brain at 180 days-old by birth-weight											Supplementary Data 4.10. The fatty acid (FA) composition of backfat at 180 days-old by birth-weight
		Neutral Lipids											Neutral Lipids											Neutral Lipids											Neutral Lipids											Outer layer
	n	Birth-Weight							P-value			n	Birth-Weight							P-value			n	Birth-Weight							P-value			n	Birth-Weight							P-value			n	Birth-Weight
g/100 g total FA		Low				Normal					g/100 g total FA		Low				Normal					g/100 g total FA		Low				Normal					g/100 g total FA		Low				Normal					g/100 g total FA		Low
C14:0	30	1.30723	±	0.0724758		1.28552	±	0.110622	ns		C14:0	30	1.34773	±	0.0765183		1.24504	±	0.094699	0.004		C14:0	30	0.312636	±	0.0970425		0.31613	±	0.110511	ns		C14:0	30	0.489841	±	0.0557668		0.513838	±	0.0819677	ns		C14:0	30	1.21587	±	0.129745
C16:0	30	23.6636	±	1.02843		24.3674	±	1.41263	ns		C16:0	30	24.2062	±	1.45389		23.7365	±	0.992146	ns		C16:0	30	16.4129	±	1.19998		16.0349	±	1.68782	ns		C16:0	30	17.0743	±	1.01249		16.8597	±	1.57205	ns		C16:0	30	23.0864	±	1.96471
C16:1 n-9	30	0.222651	±	0.0309585		0.25306	±	0.0678618	ns		C16:1 n-9	30	0.25974	±	0.0382604		0.314055	±	0.0974753	ns		C16:1 n-9	30	0.317295	±	0.0764422		0.395381	±	0.131745	0.03		C16:1 n-9	30	0.886006	±	0.0721287		0.858966	±	0.135775	ns		C16:1 n-9	30	0.342239	±	0.0638957
C16:1 n-7	30	4.02134	±	0.468293		3.56409	±	0.47821	0.009		C16:1 n-7	30	3.42344	±	0.345982		3.14783	±	0.461664	ns		C16:1 n-7	30	0.975093	±	0.229546		0.893956	±	0.221468	ns		C16:1 n-7	30	1.09825	±	0.102104		1.13885	±	0.112962	ns		C16:1 n-7	30	2.00294	±	0.312186
C17:0	30	0.339133	±	0.0952884		0.319771	±	0.0801606	ns		C17:0	30	0.437943	±	0.0961605		0.402455	±	0.109131	ns		C17:0	30	1.92814	±	0.753267		2.01561	±	0.83882	ns		C17:0	30	0.311829	±	0.0359258		0.303747	±	0.0330995	ns		C17:0	30	0.825806	±	0.222976
C17:1	30	0.519625	±	0.169744		0.444327	±	0.129599	ns		C17:1	30	0.591276	±	0.163061		0.521	±	0.164272	ns		C17:1	30	0.410286	±	0.163376		0.410074	±	0.224982	ns		C17:1	30	0.132652	±	0.0224183		0.12407	±	0.0173794	ns		C17:1	30	0.864945	±	0.243868
C18:0	30	11.1715	±	1.39695		12.3463	±	1.32177	0.008		C18:0	30	11.7722	±	1.57921		12.1149	±	1.09803	ns		C18:0	30	33.0051	±	3.22465		32.5104	±	2.57068	ns		C18:0	30	23.7118	±	0.578352		23.6428	±	0.915341	ns		C18:0	30	11.5338	±	3.23131
C18:1 n-9	30	48.9464	±	1.58687		47.0848	±	1.59859	0.005		C18:1 n-9	30	45.567	±	1.47296		45.9508	±	1.94046	ns		C18:1 n-9	30	18.0173	±	2.35662		17.808	±	2.64489	ns		C18:1 n-9	30	20.2981	±	5.58451		21.5926	±	4.08602	ns		C18:1 n-9	30	42.4203	±	1.5267
C18:1 n-7	30	2.89796	±	0.319593		2.57597	±	0.34395	0.016		C18:1 n-7	30	2.63805	±	0.484233		2.37115	±	0.45992	ns		C18:1 n-7	30	1.90475	±	0.363113		2.12755	±	0.556007	ns		C18:1 n-7	30	5.7801	±	5.54022		5.32886	±	4.28479	ns		C18:1 n-7	30	2.04803	±	0.197196
C18:2 n-6	30	4.75186	±	0.628889		5.48818	±	1.1354	ns		C18:2 n-6	30	7.03734	±	1.03825		7.48336	±	1.79644	ns		C18:2 n-6	30	10.9735	±	1.06526		11.3569	±	1.70442	ns		C18:2 n-6	30	0.526998	±	0.0707014		0.607076	±	0.0936496	0.034		C18:2 n-6	30	12.1876	±	1.66272
C18:3 n-3	30	0.5237	±	0.0802834		0.534907	±	0.102502	ns		C18:3 n-3	30	0.717907	±	0.11586		0.701439	±	0.130439	ns		C18:3 n-3	30	0.192474	±	0.0997767		0.322956	±	0.203763	ns		C18:3 n-3	30	0.16527	±	0.0167387		0.161931	±	0.0149826	ns		C18:3 n-3	30	1.15349	±	0.190079
C20:0	30	0.174719	±	0.0122698		0.189747	±	0.0140736	0.005		C20:0	30	0.156472	±	0.0119978		0.166712	±	0.0116042	0.023		C20:0	30	0.469332	±	0.0890344		0.509839	±	0.145509	ns		C20:0	30	0.404411	±	0.0616905		0.385786	±	0.0708681	ns		C20:0	30	0.207692	±	0.0257993
C20:1 n-9	30	0.783981	±	0.0517818		0.757615	±	0.0595293	ns		C20:1 n-9	30	0.804507	±	0.0544168		0.777607	±	0.0590397	ns		C20:1 n-9	30	0.431445	±	0.102757		0.435993	±	0.0987114	ns		C20:1 n-9	30	1.3601	±	0.121245		1.36294	±	0.171776	ns		C20:1 n-9	30	1.13365	±	0.18657
C20:2	30	0.287293	±	0.0304967		0.303697	±	0.0394593	ns		C20:2	30	0.369137	±	0.0426121		0.381418	±	0.066437	ns		C20:2	30	0.44672	±	0.0632252		0.516106	±	0.135266	ns		C20:2	30	0.651762	±	0.0533392		0.644166	±	0.0829592	ns		C20:2	30	0.7445	±	0.150943
C20:3 n-6	30	0.061437	±	0.0101122		0.07536	±	0.0175581	0.017		C20:3 n-6	30	0.093744	±	0.022296		0.101757	±	0.0307615	ns		C20:3 n-6	30	0.371247	±	0.114738		0.490234	±	0.315146	ns		C20:3 n-6	30	0.360285	±	0.0295725		0.394867	±	0.0623562	ns		C20:4 n-6	30	0.23271	±	0.0492585
C20:4 n-6	30	0.178429	±	0.0299682		0.21322	±	0.0450031	0.024		C20:4 n-6	30	0.273231	±	0.0940417		0.36248	±	0.209678	ns		C20:4 n-6	30	10.0228	±	1.45207		9.93845	±	1.67024	ns		C20:4 n-6	30	9.47877	±	0.630281		9.41181	±	0.734718	ns		SFA	30	36.8696	±	2.81916
C22:4 n-6	30	0.0836664	±	0.0644608		0.118541	±	0.143065	ns		C22:4 n-6	30	0.202232	±	0.172946		0.113711	±	0.0497027	0.036		C20:5 n-3	30	0.386781	±	0.0708654		0.41145	±	0.14003	ns		C22:4 n-6	30	4.50706	±	0.175869		4.39307	±	0.297451	ns		MUFA	30	48.8121	±	1.661
C22:5 n-3	30	0.0654377	±	0.0170521		0.0774294	±	0.0202437	ns		C22:5 n-3	30	0.101812	±	0.0163843		0.107871	±	0.0303648	ns		C22:0	30	0.578634	±	0.218226		0.634511	±	0.198407	ns		C22:5 n-6	30	1.727	±	0.251024		1.55846	±	0.261024	ns		PUFA	30	15.6863	±	1.84929
PUFA	30	5.95182	±	0.734169		6.81134	±	1.34868	ns		SFA	30	37.9205	±	2.923		37.6656	±	1.81398	ns		C22:5 n-6	30	0.119328	±	0.0502731		0.122455	±	0.033712	ns		C22:5 n-3	30	0.321791	±	0.037743		0.297478	±	0.0319022	ns		Σn3	30	1.15349	±	0.190079
Σn3	30	0.589138	±	0.0802624		0.612336	±	0.108839	ns		MUFA	30	53.2841	±	1.83674		53.0824	±	2.12646	ns		C22:5 n-3	30	1.34578	±	0.296399		1.29573	±	0.327826	ns		C22:6 n-3	30	8.7074	±	0.560039		8.50633	±	0.555191	ns		Σn6	30	12.4204	±	1.68834
Σn6	30	5.07539	±	0.644181		5.89531	±	1.22158	ns		PUFA	30	8.7954	±	1.30628		9.25203	±	2.16451	ns		C22:6 n-3	30	0.963774	±	0.247878		1.02028	±	0.431146	ns		C24:1 n-9	30	2.00633	±	0.414081		1.9126	±	0.424465	ns		Σn6/Σn3	30	10.8489	±	0.999742
IU	30	0.706013	±	0.0259075		0.698086	±	0.0389091	ns		Σn3	30	0.819719	±	0.124383		0.80931	±	0.147729	ns		C24:1 n-9	30	0.414775	±	0.0658198		0.433107	±	0.109376	ns		SFA	30	41.9921	±	1.10113		41.7059	±	1.19269	ns		IU	30	0.790676	±	0.0477122
											Σn6	30	7.60655	±	1.15545		8.0613	±	1.97333	ns		SFA	30	52.1281	±	2.49839		51.3868	±	3.06739	ns		MUFA	30	31.5615	±	0.839462		32.3189	±	1.20869	ns		MUFA/SFA	30	1.33364	±	0.145034
		Polar Lipids									Σn6/Σn3	30	9.29942	±	0.728539		9.91194	±	1.20554	ns		MUFA	30	22.4709	±	2.99721		22.5041	±	3.32483	ns		PUFA	30	26.4463	±	0.998155		25.9752	±	1.58315	ns		C18:1/C18:0	30	5.02254	±	4.80095
	n	Birth-Weight							P-value		IU	30	0.729429	±	0.0453403		0.736657	±	0.0382645	ns		PUFA	30	25.401	±	2.18689		26.1091	±	4.08448	ns		Σn3	30	9.19446	±	0.554195		8.96574	±	0.561644	ns
		Low				Normal					MUFA/SFA	30	1.41625	±	0.159385		1.41338	±	0.103512	ns		Σn3	30	2.88881	±	0.33537		3.05042	±	0.749701	ns		Σn6	30	16.6001	±	0.693842		16.3653	±	1.09322	ns				Inner layer
C14:0	30	2.00562	±	0.472342		1.96318	±	0.401215	ns		C18:1/C18:0	30	4.17902	±	0.695142		4.02524	±	0.452346	ns		Σn6	30	22.0654	±	1.89389		22.5426	±	3.39911	ns		Σn6/Σn3	30	1.8105	±	0.117261		1.82698	±	0.0925632	ns			n	Birth-Weight
C16:0	30	21.5026	±	0.322192		21.7061	±	0.627742	ns													Σn6/Σn3	30	7.67891	±	0.578249		7.61606	±	1.18938	ns		IU	30	1.53927	±	0.044595		1.52029	±	0.0662086	ns				Low
C16:1 n-9	30	0.929339	±	0.200937		0.888569	±	0.193913	ns				Polar Lipids									IU	30	1.0445	±	0.0622608		1.06251	±	0.119023	ns		MUFA/SFA	30	0.752303	±	0.0338988		0.775644	±	0.0390985	ns		C14:0	30	1.24119	±	0.163714
C16:1 n-7	30	0.936366	±	0.1478		0.822925	±	0.166165	0.033			n	Birth-Weight							P-value		MUFA/SFA	30	0.433876	±	0.07758		0.440029	±	0.0747131	ns		C18:1/C18:0	30	1.10073	±	0.0499756		1.1406	±	0.069108	ns		C16:0	30	21.4417	±	2.10291
C17:0	30	0.883565	±	0.290513		0.767535	±	0.196146	ns				Low				Normal					C18:1/C18:0	30	0.613193	±	0.128054		0.620352	±	0.125203	ns													C16:1 n-9	30	0.3324	±	0.047369
C17:1	30	1.79591	±	0.581106		1.90712	±	0.53196	ns		C14:0	30	2.20703	±	0.254756		2.16825	±	0.435298	ns															Polar Lipids									C16:1 n-7	30	2.20611	±	0.302193
C18:0	30	9.75675	±	0.864833		10.1258	±	0.814304	ns		C16:0	30	22.2772	±	0.742703		22.4668	±	0.527391	ns				Polar Lipids										n	Birth-Weight							P-value		C17:0	30	0.802428	±	0.183639
C18:1 n-9	30	11.4096	±	2.06277		10.6506	±	1.48796	ns		C16:1 n-9	30	1.07197	±	0.119613		1.02927	±	0.216286	ns			n	Birth-Weight							P-value				Low				Normal					C17:1	30	0.959832	±	0.249832
C18:1 n-7	30	2.99105	±	0.383912		2.87541	±	0.2541	ns		C16:1 n-7	30	0.818219	±	0.130499		0.782001	±	0.128066	ns				Low				Normal					C14:0	30	1.61548	±	0.0909428		1.61472	±	0.112691	ns		C18:0	30	10.2971	±	1.27421
C18:2 n-6	30	29.6149	±	0.957439		29.2924	±	1.10786	ns		C17:0	30	0.865885	±	0.213584		0.838644	±	0.256393	ns		C14:0	30	0.251246	±	0.0499225		0.281734	±	0.0632261	0.006		C16:0	30	26.0601	±	0.416462		25.2576	±	0.996317	0.17		C18:1 n-9	30	41.3565	±	9.86944
C18:3 n-3	30	0.857239	±	0.157732		0.751367	±	0.147688	0.035		C17:1	30	1.36721	±	0.418926		1.51679	±	0.634653	ns		C16:0	30	17.3415	±	1.31899		17.1905	±	1.82393	ns		C16:1 n-9	30	1.9649	±	0.12131		1.91013	±	0.198908	ns		C18:1 n-7	30	4.55401	±	7.66551
C20:0	30	0.139516	±	0.0416281		0.152615	±	0.0275812	ns		C18:0	30	10.86	±	0.994694		10.4067	±	0.879624	0.03		C16:1 n-9	30	0.378962	±	0.0449813		0.401675	±	0.0787777	ns		C16:1 n-7	30	2.34446	±	0.250557		2.33847	±	0.235612	ns		C18:2 n-6	30	12.8705	±	1.34497
C20:1 n-9	30	0.236101	±	0.0216558		0.224649	±	0.0385358	ns		C18:1 n-9	30	9.45903	±	1.56874		9.60209	±	1.95023	ns		C16:1 n-7	30	0.883933	±	0.240123		0.772567	±	0.225597	ns		C17:0	30	0.373425	±	0.0408591		0.357639	±	0.0475626	ns		C18:3 n-3	30	1.23791	±	0.164794
C20:2	30	0.583564	±	0.0382928		0.567071	±	0.0581389	ns		C18:1 n-7	30	2.68289	±	0.324157		2.63702	±	0.291769	ns		C17:0	30	1.91354	±	0.808813		2.04678	±	0.864241	ns		C17:1	30	0.882936	±	0.220542		0.738248	±	0.384508	ns		C20:0	30	0.200443	±	0.0223168
C20:3 n-6	30	0.883703	±	0.0814788		0.924665	±	0.110993	ns		C18:2 n-6	30	29.6456	±	0.79915		29.7619	±	1.24106	ns		C17:1	30	0.439783	±	0.21521		0.455039	±	0.264871	ns		C18:0	30	15.0498	±	0.557005		15.3431	±	1.04064	ns		C20:1 n-9	30	1.32939	±	0.190308
C20:4 n-6	30	10.8348	±	1.39018		11.5999	±	1.71959	ns		C18:3 n-3	30	0.751074	±	0.112942		0.735132	±	0.158327	ns		C18:0	30	32.3278	±	3.0149		31.3564	±	2.30437	ns		C18:1 n-9	30	19.2459	±	0.592828		19.8948	±	0.907776	0.024		C20:2	30	0.910192	±	0.1526
C20:5 n-3	30	0.755363	±	0.0491603		0.747568	±	0.0976952	ns		C20:0	30	0.146354	±	0.0172332		0.143964	±	0.0286934	ns		C18:1 n-9	30	14.1449	±	1.82706		14.6574	±	1.78904	ns		C18:1 n-7	30	4.23586	±	0.185142		4.16427	±	0.295556	ns		C20:4 n-6	30	0.260341	±	0.0499223
C22:4 n-6	30	1.47854	±	0.122925		1.51761	±	0.201442	ns		C20:1 n-9	30	0.218749	±	0.0316638		0.208641	±	0.0291067	ns		C18:1 n-7	30	1.60129	±	0.481511		1.64007	±	0.490977	ns		C18:2 n-6	30	0.427706	±	0.0684938		0.436092	±	0.0855116	ns		SFA	30	33.9828	±	3.37529
C22:5 n-6	30	0.181706	±	0.0347695		0.175528	±	0.0379917	ns		C20:2	30	0.555293	±	0.0387396		0.53898	±	0.0525679	ns		C18:2 n-6	30	11.5789	±	1.20921		11.8576	±	1.45666	ns		C18:3 n-3	30	0.184363	±	0.0291731		0.174302	±	0.0399676	ns		MUFA	30	50.7383	±	2.2466
C22:5 n-3	30	1.60163	±	0.149811		1.66122	±	0.18941	ns		C20:3 n-6	30	0.814632	±	0.0955613		0.843684	±	0.110978	ns		C18:3 n-3	30	0.253129	±	0.079742		0.25804	±	0.0769147	ns		C20:0	30	0.384494	±	0.0907673		0.367855	±	0.0994787	ns		PUFA	30	16.6469	±	1.47921
C22:6 n-3	30	0.622187	±	0.307424		0.678112	±	0.241351	ns		C20:4 n-6	30	11.675	±	1.20265		11.8144	±	1.67647	ns		C20:0	30	0.575923	±	0.133415		0.592099	±	0.125154	ns		C20:1 n-9	30	1.33263	±	0.106976		1.34543	±	0.148385	ns		Σn3	30	1.23791	±	0.164794
SFA	30	34.288	±	0.994706		34.7152	±	0.72633	ns		C20:5 n-3	30	0.743493	±	0.0680658		0.735854	±	0.125353	ns		C20:1 n-9	30	0.313435	±	0.0987805		0.3279	±	0.100594	ns		C20:2	30	0.611834	±	0.0414119		0.622201	±	0.0657865	ns		Σn6	30	13.1308	±	1.36193
MUFA	30	18.2984	±	2.18058		17.3693	±	1.70054	ns		C22:4 n-6	30	1.44888	±	0.154254		1.39304	±	0.184117	ns		C20:2	30	0.359434	±	0.162007		0.372992	±	0.106651	ns		C20:3 n-6	30	0.310715	±	0.0173424		0.336742	±	0.0300448	0.024		Σn6/Σn3	30	10.6723	±	0.928084
PUFA	30	47.4136	±	1.51346		47.9155	±	1.54192	ns		C22:5 n-6	30	0.0734418	±	0.0113756		0.098714	±	0.0515872	ns		C20:3 n-6	30	1.29114	±	3.08138		0.508754	±	0.311813	ns		C20:4 n-6	30	9.44765	±	0.459256		9.51951	±	0.536537	ns		IU	30	0.830547	±	0.0490168
Σn3	30	3.83642	±	0.315168		3.83827	±	0.360683	ns		C22:5 n-3	30	1.63565	±	0.0793937		1.57872	±	0.119584	ns		C20:4 n-6	30	11.4899	±	3.80164		12.2952	±	1.98004	ns		C22:4 n-6	30	4.66054	±	0.122086		4.67898	±	0.179102	ns		MUFA/SFA	30	1.51083	±	0.197415
Σn6	30	42.9936	±	1.30925		43.5101	±	1.25878	ns		C22:6 n-3	30	0.682365	±	0.290819		0.699492	±	0.26775	ns		C20:5 n-3	30	0.632993	±	0.0990191		0.643352	±	0.190309	ns		C22:5 n-6	30	1.49884	±	0.255167		1.36738	±	0.207464	ns		C18:1/C18:0	30	4.53867	±	0.71934
Σn6/Σn3	30	11.2565	±	0.711037		11.41	±	0.858133	ns		SFA	30	36.3565	±	0.734901		36.0244	±	0.973676	ns		C22:4 n-6	30	0.461979	±	0.172953		0.628738	±	0.206857	0.01		C22:5 n-3	30	0.327159	±	0.0332422		0.30533	±	0.0298886	ns		SFA = sum of saturated FA, MUFA = sum of monounsaturated FA, PUFA = sum of polyunsaturated FA, UI = unsaturation index =1(monoenoics) + 2(dienoics) + 3(trienoics) + 4(tetraenoics) + 5(pentaenoics) + 6(hexaenoics). ns= not significant
IU	30	1.49598	±	0.0498444		1.51577	±	0.0601009	ns		MUFA	30	15.6181	±	1.78819		15.7758	±	2.02099	ns		C22:5 n-6	30	0.244092	±	0.453117		0.117392	±	0.035934	ns		C22:6 n-3	30	8.24704	±	0.589908		8.22407	±	0.539717	ns
MUFA/SFA	30	0.535402	±	0.0768352		0.500939	±	0.0534625	ns		PUFA	30	48.0255	±	1.24572		48.1998	±	1.48086	ns		C22:5 n-3	30	1.7992	±	0.354826		1.73831	±	0.340391	ns		C24:1 n-9	30	0.794194	±	0.323168		1.00304	±	0.440679	ns
C18:1/C18:0	30	1.49208	±	0.260738		1.35	±	0.225212	ns		Σn3	30	3.81259	±	0.294285		3.7492	±	0.269554	ns		C22:6 n-3	30	1.27705	±	0.536745		1.40917	±	0.62573	ns		SFA	30	43.4833	±	0.644636		42.941	±	1.02016	ns
SFA = sum of saturated FA, MUFA = sum of monounsaturated FA, PUFA = sum of polyunsaturated FA, UI = unsaturation index =1(monoenoics) + 2(dienoics) + 3(trienoics) + 4(tetraenoics) + 5(pentaenoics) + 6(hexaenoics). ns= not significant											Σn6	30	43.6576	±	1.10482		43.9117	±	1.32683	ns		C24:1 n-9	30	0.439926	±	0.0991292		0.448334	±	0.0936831	ns		MUFA	30	30.8009	±	0.7976		31.3944	±	0.965992	ns
											Σn6/Σn3	30	11.5011	±	0.76043		11.7574	±	0.727153	ns		SFA	30	52.4099	±	1.64258		51.4675	±	1.59074	ns		PUFA	30	25.7158	±	0.917053		25.6646	±	1.001	ns
											IU	30	1.4957	±	0.0420953		1.50207	±	0.0525099	ns		MUFA	30	18.2022	±	2.59636		18.703	±	2.5749	ns		Σn3	30	8.75856	±	0.591647		8.7037	±	0.562064	ns
											MUFA/SFA	30	0.430506	±	0.0570042		0.439257	±	0.0651011	ns		PUFA	30	29.3878	±	2.10723		29.8295	±	3.41497	ns		Σn6	30	16.3454	±	0.548837		16.3387	±	0.671273	ns
											C18:1/C18:0	30	1.13486	±	0.225154		1.18922	±	0.229564	ns		Σn3	30	3.96237	±	0.654583		4.04886	±	0.87383	ns		Σn6/Σn3	30	1.87273	±	0.123279		1.88331	±	0.124941	ns
											SFA = sum of saturated FA, MUFA = sum of monounsaturated FA, PUFA = sum of polyunsaturated FA, UI = unsaturation index =1(monoenoics) + 2(dienoics) + 3(trienoics) + 4(tetraenoics) + 5(pentaenoics) + 6(hexaenoics). ns= not significant											Σn6	30	25.066	±	1.72614		25.4077	±	2.6886	ns		IU	30	1.4941	±	0.0415551		1.49546	±	0.0456313	ns
																						Σn6/Σn3	30	6.468	±	1.14778		6.44758	±	0.946251	ns		MUFA/SFA	30	0.708529	±	0.0229794		0.731753	±	0.0347629	ns
																						IU	30	1.15563	±	0.071117		1.18111	±	0.110499	ns		C18:1/C18:0	30	1.56238	±	0.0759886		1.57285	±	0.091998	ns
																						MUFA/SFA	30	0.348426	±	0.0566404		0.363265	±	0.0486236	ns		SFA = sum of saturated FA, MUFA = sum of monounsaturated FA, PUFA = sum of polyunsaturated FA, UI = unsaturation index =1(monoenoics) + 2(dienoics) + 3(trienoics) + 4(tetraenoics) + 5(pentaenoics) + 6(hexaenoics). ns= not significant
																						C18:1/C18:0	30	0.495688	±	0.111952		0.525435	±	0.100517	ns
																						SFA = sum of saturated FA, MUFA = sum of monounsaturated FA, PUFA = sum of polyunsaturated FA, UI = unsaturation index =1(monoenoics) + 2(dienoics) + 3(trienoics) + 4(tetraenoics) + 5(pentaenoics) + 6(hexaenoics). ns= not significant
[truncated: 4 more columns]
